# Supplementary material for: Gene ARMADA: an integrated multi-analysis platform for microarray data implemented in MATLAB
Source: BMC Bioinformatics. 2009 Oct 27;10:354. doi: 10.1186/1471-2105-10-354 (PMC2771024; doi:10.1186/1471-2105-10-354)
Supplement: Additional file 1 — Source code of Gene ARMADA. Gene ARMADA's MATLAB source code. The file should be extracted using a suitable program (e.g. Winzip, WinRAR, gzip or 7-Zip) and the extracted files and folders should be placed in MATLAB's path. The program can then start by typing ARMADA in MATLAB's command line. [file 1471-2105-10-354-S1.ZIP]

Archive with 331 entries (319 files):
- ARMADA/
- ARMADA/AnalysisReport.fig
- ARMADA/AnalysisReport.m
- ARMADA/AnnotationEditor.fig
- ARMADA/AnnotationEditor.m
- ARMADA/ARMADA user guide.pdf
- ARMADA/ARMADA.fig
- ARMADA/ARMADA.m
- ARMADA/ArrayPlotEditor.fig
- ARMADA/ArrayPlotEditor.m
- ARMADA/ArrayReport.fig
- ARMADA/ArrayReport.m
- ARMADA/BackgroundCorrectionEditor.fig
- ARMADA/BackgroundCorrectionEditor.m
- ARMADA/Batch Programmer/
- ARMADA/Batch Programmer/AnalysisView.fig
- ARMADA/Batch Programmer/AnalysisView.m
- ARMADA/Batch Programmer/AnalysisViewAffy.fig
- ARMADA/Batch Programmer/AnalysisViewAffy.m
- ARMADA/Batch Programmer/BatchProgrammer.fig
- ARMADA/Batch Programmer/BatchProgrammer.m
- ARMADA/Batch Programmer/BatchProgrammerAffy.fig
- ARMADA/Batch Programmer/BatchProgrammerAffy.m
- ARMADA/Batch Programmer/ClusteringBatchEditor.fig
- ARMADA/Batch Programmer/ClusteringBatchEditor.m
- ARMADA/Batch Programmer/FilterReplicatesB.m
- ARMADA/Batch Programmer/StatisticalSelectionBatchEditor.fig
- ARMADA/Batch Programmer/StatisticalSelectionBatchEditor.m
- ARMADA/Batch Programmer/StatisticalTestB.m
- ARMADA/BoxplotEditor.fig
- ARMADA/BoxplotEditor.m
- ARMADA/BoxplotEditorAffy.fig
- ARMADA/BoxplotEditorAffy.m
- ARMADA/DataImportEditor.fig
- ARMADA/DataImportEditor.m
- ARMADA/DyeSwapEditor.fig
- ARMADA/DyeSwapEditor.m
- ARMADA/ExportDEEditor.fig
- ARMADA/ExportDEEditor.m
- ARMADA/ExportDEEditorAffy.fig
- ARMADA/ExportDEEditorAffy.m
- ARMADA/ExportMATLABEditor.fig
- ARMADA/ExportMATLABEditor.m
- ARMADA/ExportMATLABEditorAffy.fig
- ARMADA/ExportMATLABEditorAffy.m
- ARMADA/ExpressionProfileEditor.fig
- ARMADA/ExpressionProfileEditor.m
- ARMADA/ExternalImportEditor.fig
- ARMADA/ExternalImportEditor.m
- ARMADA/FCMClusteringEditor.fig
- ARMADA/FCMClusteringEditor.m
- ARMADA/Filtering/
- ARMADA/Filtering/badEachCond.m
- ARMADA/Filtering/badEachCondRep.m
- ARMADA/Filtering/checkboxBad.fig
- ARMADA/Filtering/checkboxBad.m
- ARMADA/Filtering/commonBadAllCond.m
- ARMADA/Filtering/commonBadEachCond.m
- ARMADA/Filtering/commonGoodAllCond.m
- ARMADA/Filtering/commonGoodEachCond.m
- ARMADA/Filtering/FilterGenesAffy.m
- ARMADA/Filtering/FindBadpoints.m
- ARMADA/Filtering/FindBGBadpoints.m
- ARMADA/Filtering/FindBGBadpointsAuto.m
- ARMADA/Filtering/goodEachCond.m
- ARMADA/Filtering/goodEachCondRep.m
- ARMADA/FilteringEditor.fig
- ARMADA/FilteringEditor.m
- ARMADA/FilteringEditorAffy.fig
- ARMADA/FilteringEditorAffy.m
- ARMADA/FoldChangeEditor.fig
- ARMADA/FoldChangeEditor.m
- ARMADA/GapStatEditor.fig
- ARMADA/GapStatEditor.m
- ARMADA/GCRMAEditor.fig
- ARMADA/GCRMAEditor.m
- ARMADA/GenericReport.fig
- ARMADA/GenericReport.m
- ARMADA/HierarchicalClusteringEditor.fig
- ARMADA/HierarchicalClusteringEditor.m
- ARMADA/InputOutput/
- ARMADA/InputOutput/Affy2Struct.m
- ARMADA/InputOutput/annotateGeneLists.m
- ARMADA/InputOutput/CreateDatstruct.m
- ARMADA/InputOutput/CreateDatstructAffy.m
- ARMADA/InputOutput/excelread.m
- ARMADA/InputOutput/exportDEfinal.m
- ARMADA/InputOutput/exportDEfinalAffy.m
- ARMADA/InputOutput/exportDEfinalAffyTCA.m
- ARMADA/InputOutput/exportDEfinalTCA.m
- ARMADA/InputOutput/exportNorm.m
- ARMADA/InputOutput/exportNormAffy.m
- ARMADA/InputOutput/GetColumnsUI.fig
- ARMADA/InputOutput/GetColumnsUI.m
- ARMADA/InputOutput/GnPx2Struct.m
- ARMADA/InputOutput/gprread.m
- ARMADA/InputOutput/ImGn2Struct.m
- ARMADA/InputOutput/myimageneread.m
- ARMADA/InputOutput/Quant2Struct.m
- ARMADA/InputOutput/quantread.m
- ARMADA/InputOutput/readExternal.m
- ARMADA/InputOutput/selectFiles.m
- ARMADA/InputOutput/selectFilesAffy.m
- ARMADA/InputOutput/TabDelim2Struct.m
- ARMADA/InputOutput/xlsread2xlsread8.m
- ARMADA/kmeansClusteringEditor.fig
- ARMADA/kmeansClusteringEditor.m
- ARMADA/kNNClassifyEditor.fig
- ARMADA/kNNClassifyEditor.m
- ARMADA/kNNTuneEditor.fig
- ARMADA/kNNTuneEditor.m
- ARMADA/LDAClassifyEditor.fig
- ARMADA/LDAClassifyEditor.m
- ARMADA/LDATuneEditor.fig
- ARMADA/LDATuneEditor.m
- ARMADA/license.txt
- ARMADA/logo.jpg
- ARMADA/MAImageEditor.fig
- ARMADA/MAImageEditor.m
- ARMADA/MAPlotEditor.fig
- ARMADA/MAPlotEditor.m
- ARMADA/MAPlotEditorAffy.fig
- ARMADA/MAPlotEditorAffy.m
- ARMADA/Matlab Altered/
- ARMADA/Matlab Altered/addIndicesAndBlocks.m
- ARMADA/Matlab Altered/affyinvarsetnorm.m
- ARMADA/Matlab Altered/affymex.mexw32
- ARMADA/Matlab Altered/affyprobeseqread.m
- ARMADA/Matlab Altered/affyread.m
- ARMADA/Matlab Altered/anova1.m
- ARMADA/Matlab Altered/checkmastruct.m
- ARMADA/Matlab Altered/chi2cdf.m
- ARMADA/Matlab Altered/classify.m
- ARMADA/Matlab Altered/clustergram.m
- ARMADA/Matlab Altered/crossvalind.m
- ARMADA/Matlab Altered/dendrogram.m
- ARMADA/Matlab Altered/distchck.m
- ARMADA/Matlab Altered/fcdf.m
- ARMADA/Matlab Altered/gamcdf.m
- ARMADA/Matlab Altered/grp2idx.m
- ARMADA/Matlab Altered/Image/
- ARMADA/Matlab Altered/Image/checkDisplayRange.m
- ARMADA/Matlab Altered/Image/getImageFromFile.m
- ARMADA/Matlab Altered/Image/imageDisplayParseInputs.m
- ARMADA/Matlab Altered/Image/imscrollpanel.m
- ARMADA/Matlab Altered/Image/iptaddcallback.m
- ARMADA/Matlab Altered/Image/iptancestor.m
- ARMADA/Matlab Altered/Image/iptcheckhandle.m
- ARMADA/Matlab Altered/Image/iptchecknargin.m
- ARMADA/Matlab Altered/Image/iptgetapi.m
- ARMADA/Matlab Altered/Image/iptnum2ordinal.m
- ARMADA/Matlab Altered/Image/iptremovecallback.m
- ARMADA/Matlab Altered/Image/isDefaultXYData.m
- ARMADA/Matlab Altered/Image/isJavaFigure.m
- ARMADA/Matlab Altered/Image/makeList.m
- ARMADA/Matlab Altered/Image/setChildColorToMatchParent.m
- ARMADA/Matlab Altered/invariantrankselect.m
- ARMADA/Matlab Altered/iseuclidean.m
- ARMADA/Matlab Altered/kmeans.m
- ARMADA/Matlab Altered/knnclassify.m
- ARMADA/Matlab Altered/knnimpute.m
- ARMADA/Matlab Altered/kruskalwallis.m
- ARMADA/Matlab Altered/linkage.m
- ARMADA/Matlab Altered/linkagemex.cpp
- ARMADA/Matlab Altered/linkagemex.mexw32
- ARMADA/Matlab Altered/maboxplot.m
- ARMADA/Matlab Altered/mad.m
- ARMADA/Matlab Altered/mafdr.m
- ARMADA/Matlab Altered/magetfield.m
- ARMADA/Matlab Altered/mainvarsetnorm.m
- ARMADA/Matlab Altered/malowess.m
- ARMADA/Matlab Altered/malowess_time_bar.m
- ARMADA/Matlab Altered/mamadnorm.m
- ARMADA/Matlab Altered/mapcaplot.fig
- ARMADA/Matlab Altered/mapcaplot.m
- ARMADA/Matlab Altered/marunmean.m
- ARMADA/Matlab Altered/marunmed.m
- ARMADA/Matlab Altered/masmooth.m
- ARMADA/Matlab Altered/masmooth_timebar.m
- ARMADA/Matlab Altered/mgrp2idx.m
- ARMADA/Matlab Altered/mysignrank.m
- ARMADA/Matlab Altered/opttf.m
- ARMADA/Matlab Altered/ouitreenode.m
- ARMADA/Matlab Altered/pdist.m
- ARMADA/Matlab Altered/pdistmex.cpp
- ARMADA/Matlab Altered/pdistmex.mexw32
- ARMADA/Matlab Altered/quantilenorm.m
- ARMADA/Matlab Altered/randint.m
- ARMADA/Matlab Altered/redgreencmap.m
- ARMADA/Matlab Altered/signrank.m
- ARMADA/Matlab Altered/statdisptable.m
- ARMADA/Matlab Altered/statgetargs.m
- ARMADA/Matlab Altered/ttest.m
- ARMADA/Matlab Altered/ttest2.m
- ARMADA/Normalization/
- ARMADA/Normalization/AdjNormSumAffy.m
- ARMADA/Normalization/AffyBackAdjust.m
- ARMADA/Normalization/AffyNorm.m
- ARMADA/Normalization/AffySum.m
- ARMADA/Normalization/NormalizationLOAuto.m
- ARMADA/Normalization/NormalizationLOAutoSub.m
- ARMADA/Normalization/RankInvariantOpts.fig
- ARMADA/Normalization/RankInvariantOpts.m
- ARMADA/Normalization/SelectConditions.m
- ARMADA/NormalizationEditor.fig
- ARMADA/NormalizationEditor.m
- ARMADA/NormalizationEditorAffy.fig
- ARMADA/NormalizationEditorAffy.m
- ARMADA/NotesEditor.fig
- ARMADA/NotesEditor.m
- ARMADA/NUImageEditor.fig
- ARMADA/NUImageEditor.m
- ARMADA/PCAEditor.fig
- ARMADA/PCAEditor.m
- ARMADA/Ploting/
- ARMADA/Ploting/createDataImage.m
- ARMADA/Ploting/createRawImage.m
- ARMADA/Ploting/createRawImageNoGrid.m
- ARMADA/Ploting/createRawNormImage.m
- ARMADA/Ploting/fillscreen.m
- ARMADA/Ploting/MyColormaps.mat
- ARMADA/Ploting/mymaimage.m
- ARMADA/Ploting/mymaimage3D.m
- ARMADA/Ploting/plotDistribArray.m
- ARMADA/Ploting/plotDistribArrayAffy.m
- ARMADA/Ploting/plotDistribArrayBeforeAfter.m
- ARMADA/Ploting/plotDistribArrayNorm.m
- ARMADA/Ploting/plotDistribCondition.m
- ARMADA/Ploting/plotDistribConditionBeforeAfter.m
- ARMADA/Ploting/plotDistribConditionNorm.m
- ARMADA/Ploting/plotExprProfile.m
- ARMADA/Ploting/plotExprProfileMulti.m
- ARMADA/Ploting/plotGeneric.m
- ARMADA/Ploting/plotMA.m
- ARMADA/Ploting/plotMABeforeAfter.m
- ARMADA/Ploting/plotMANorm.m
- ARMADA/Ploting/plotMANormSub.m
- ARMADA/Ploting/plotMASub.m
- ARMADA/Ploting/plotMAXY.m
- ARMADA/Ploting/plotVolcano.m
- ARMADA/Ploting/redgreenmaps.mat
- ARMADA/RankInvariantAffyEditor.fig
- ARMADA/RankInvariantAffyEditor.m
- ARMADA/RMAEditor.fig
- ARMADA/RMAEditor.m
- ARMADA/SelectConditionsEditor.fig
- ARMADA/SelectConditionsEditor.m
- ARMADA/SlideDistributionEditor.fig
- ARMADA/SlideDistributionEditor.m
- ARMADA/SlideDistributionEditorAffy.fig
- ARMADA/SlideDistributionEditorAffy.m
- ARMADA/StatisticalSelectionEditor.fig
- ARMADA/StatisticalSelectionEditor.m
- ARMADA/Statistics/
- ARMADA/Statistics/AnovaKruskalTab.m
- ARMADA/Statistics/ExpHClustering.m
- ARMADA/Statistics/FCM/
- ARMADA/Statistics/FCM/calcDataDist.m
- ARMADA/Statistics/FCM/calcMub.m
- ARMADA/Statistics/FCM/dk_fcm.m
- ARMADA/Statistics/FCM/fcm_calcC.m
- ARMADA/Statistics/FCM/fcm_calcD.m
- ARMADA/Statistics/FCM/fcm_calcU.m
- ARMADA/Statistics/FCM/fcm_dataInitC.m
- ARMADA/Statistics/FCM/fcm_evalJ.m
- ARMADA/Statistics/FCM/searchMub.m
- ARMADA/Statistics/FCM/setm.m
- ARMADA/Statistics/FCMClustering.m
- ARMADA/Statistics/FilterReplicates.m
- ARMADA/Statistics/FindTrustEfficient.m
- ARMADA/Statistics/GapStatistic.m
- ARMADA/Statistics/imputeAndScale.m
- ARMADA/Statistics/kmeansClustering.m
- ARMADA/Statistics/kNNImputeProps.fig
- ARMADA/Statistics/kNNImputeProps.m
- ARMADA/Statistics/MAS5Calls.m
- ARMADA/Statistics/osu-svm/
- ARMADA/Statistics/osu-svm/AUTHORS
- ARMADA/Statistics/osu-svm/Contents.m
- ARMADA/Statistics/osu-svm/COPYING
- ARMADA/Statistics/osu-svm/LinearSVC.m
- ARMADA/Statistics/osu-svm/mexSVMClass.dll
- ARMADA/Statistics/osu-svm/mexSVMClass.m
- ARMADA/Statistics/osu-svm/mexSVMClass.mexglx
- ARMADA/Statistics/osu-svm/mexSVMClass.mexhp7
- ARMADA/Statistics/osu-svm/mexSVMClass.mexsol
- ARMADA/Statistics/osu-svm/mexSVMTrain.dll
- ARMADA/Statistics/osu-svm/mexSVMTrain.m
- ARMADA/Statistics/osu-svm/mexSVMTrain.mexglx
- ARMADA/Statistics/osu-svm/mexSVMTrain.mexhp7
- ARMADA/Statistics/osu-svm/mexSVMTrain.mexsol
- ARMADA/Statistics/osu-svm/MlpSVC.m
- ARMADA/Statistics/osu-svm/NormalizeMatrix.m
- ARMADA/Statistics/osu-svm/PolySVC.m
- ARMADA/Statistics/osu-svm/RbfSVC.m
- ARMADA/Statistics/osu-svm/ScaleMatrix.m
- ARMADA/Statistics/osu-svm/SVMClass.m
- ARMADA/Statistics/osu-svm/SVMTrain.m
- ARMADA/Statistics/QuantileProps.fig
- ARMADA/Statistics/QuantileProps.m
[truncated: 31 more entries]
