# Supplementary material for: Gene ARMADA: an integrated multi-analysis platform for microarray data implemented in MATLAB
Source: BMC Bioinformatics. 2009 Oct 27;10:354. doi: 10.1186/1471-2105-10-354 (PMC2771024; doi:10.1186/1471-2105-10-354)
Supplement: Additional file 1 — Source code of Gene ARMADA. Gene ARMADA's MATLAB source code. The file should be extracted using a suitable program (e.g. Winzip, WinRAR, gzip or 7-Zip) and the extracted files and folders should be placed in MATLAB's path. The program can then start by typing ARMADA in MATLAB's command line. [file 1471-2105-10-354-S1.ZIP › ARMADA/Batch Programmer/BatchProgrammer.m]

function varargout = BatchProgrammer(varargin)
% BATCHPROGRAMMER M-file for BatchProgrammer.fig
%      BATCHPROGRAMMER, by itself, creates a new BATCHPROGRAMMER or raises the existing
%      singleton*.
%
%      H = BATCHPROGRAMMER returns the handle to a new BATCHPROGRAMMER or the handle to
%      the existing singleton*.
%
%      BATCHPROGRAMMER('CALLBACK',hObject,eventData,handles,...) calls the local
%      function named CALLBACK in BATCHPROGRAMMER.M with the given input arguments.
%
%      BATCHPROGRAMMER('Property','Value',...) creates a new BATCHPROGRAMMER or raises the
%      existing singleton*.  Starting from the left, property value pairs are
%      applied to the GUI before BatchProgrammer_OpeningFunction gets called.  An
%      unrecognized property name or invalid value makes property application
%      stop.  All inputs are passed to BatchProgrammer_OpeningFcn via varargin.
%
%      *See GUI Options on GUIDE's Tools menu.  Choose "GUI allows only one
%      instance to run (singleton)".
%
% See also: GUIDE, GUIDATA, GUIHANDLES

% Edit the above text to modify the response to help BatchProgrammer

% Last Modified by GUIDE v2.5 21-Oct-2007 20:45:38

% Begin initialization code - DO NOT EDIT
gui_Singleton = 1;
gui_State = struct('gui_Name',       mfilename, ...
                   'gui_Singleton',  gui_Singleton, ...
                   'gui_OpeningFcn', @BatchProgrammer_OpeningFcn, ...
                   'gui_OutputFcn',  @BatchProgrammer_OutputFcn, ...
                   'gui_LayoutFcn',  [] , ...
                   'gui_Callback',   []);
if nargin && ischar(varargin{1})
    gui_State.gui_Callback = str2func(varargin{1});
end

if nargout
    [varargout{1:nargout}] = gui_mainfcn(gui_State, varargin{:});
else
    gui_mainfcn(gui_State, varargin{:});
end
% End initialization code - DO NOT EDIT


% --- Executes just before BatchProgrammer is made visible.
function BatchProgrammer_OpeningFcn(hObject, eventdata, handles, varargin)

% Set Window size and Position
screensize=get(0,'screensize');                       
winsize=get(handles.BatchProgrammer,'Position');
winwidth=winsize(3);
winheight=winsize(4);
screenwidth=screensize(3);                           
screenheight=screensize(4);                           
winpos=[0.5*(screenwidth-winwidth),0.5*(screenheight-winheight),winwidth,winheight];                          
set(handles.BatchProgrammer,'Position',winpos);

% Get input
handles.datstruct=varargin{1};
handles.experimentInfo=varargin{2};
handles.attributes=varargin{3};
handles.Project=varargin{4};

% Initialize indexes for creating analysis objects and current selection
handles.analysisIndex=0;
handles.currentIndex=1;
% Initialize boolean to indicate if something changed (useful for exiting)
handles.somethingChanged=false;

% There is no reason to set default outputs as the Run button won't be activated
% until some settings are set. We define only some boolean variables in order to
% control which stage has been set and consequently what will be run.
handles.sets.backcorrSet=false; % Background correction not set
handles.sets.filterSet=false;   % Filtering conditions not set
handles.sets.normSet=false;     % Normalization method not set
handles.sets.selcondSet=false;  % Selected subsets not set
handles.sets.statSet=false;     % Statistical sets not set
handles.sets.clusterSet=false;  % Clustering not set
% ...and the handles contents
handles.backcorr=[];
handles.filtering=[];
handles.normalization=[];
handles.selectconditions=[];
handles.statistics=[];
handles.clustering=[];

% Update handles structure
guidata(hObject, handles);

% UIWAIT makes BatchProgrammer wait for user response (see UIRESUME)
% uiwait(handles.BatchProgrammer);


% --- Outputs from this function are returned to the command line.
function varargout = BatchProgrammer_OutputFcn(hObject, eventdata, handles)


% --------------------------------------------------------------------
function file_Callback(hObject, eventdata, handles)


% --------------------------------------------------------------------
function fileNew_Callback(hObject, eventdata, handles)

% Get a name for the batch
[filename,pathname]=uiputfile({'*.abf','ARMADA Batch Files'},'New Batch');
if filename==0
    uiwait(msgbox('No file specified','Batch','modal'));
    return
else
    handles=reinit(handles); % Delete old project
    if ~isempty(strfind(filename,'.abf'))
        handles.filename=strcat(pathname,filename);
    else
        handles.filename=strcat(pathname,filename,'.abf');
    end
end

try
    newproj=handles.filename;
    name=handles.filename;
    save(newproj,'name');
    % Activate Save etc.
    set(handles.fileSave,'Enable','on')
    set(handles.fileSaveAs,'Enable','on')
    % Allow background correction button
    set(handles.backcorrButton,'Enable','on')
catch
    oops={'An error occured while trying to save the following file',...
          newproj,...
          lasterr};
    uiwait(errordlg(oops,'Error Saving File...','modal'));
end

guidata(hObject,handles);


% --------------------------------------------------------------------
function fileOpen_Callback(hObject, eventdata, handles)

try
    
    [fPrevious,fprevpath]=uigetfile({'*.abf','ARMADA Batch Files'},'Open Batch');
    if fPrevious==0
        uiwait(msgbox('No File was selected','Open'));
        return
    end
    
    % If not cancel remove any data being currently processed
    handles=reinit(handles); % Delete old project
    
    fPrevious=strcat(fprevpath,fPrevious);
    S=load('-mat',fPrevious);
    
    if isfield(S,'name')
        handles.filename=S.name;
    end
    if isfield(S,'analysisIndex')
        handles.analysisIndex=S.analysisIndex;
    end
    if isfield(S,'sets')
        handles.sets=S.sets;
    end
    if isfield(S,'backcorr')
        handles.backcorr=S.backcorr;
    end
    if isfield(S,'filtering')
        handles.filtering=S.filtering;
    end
    if isfield(S,'normalization')
        handles.normalization=S.normalization;
    end
    if isfield(S,'selectconditions')
        handles.selectconditions=S.selectconditions;
    end
    if isfield(S,'statistics')
        handles.statistics=S.statistics;
    end
    if isfield(S,'clustering')
        handles.clustering=S.clustering;
    end
    
    % Fill analysis objects listbox and manage buttons that require analysis steps to have
    % been performed
    if ~isempty(handles.selectconditions)
        anal=cell(length(handles.selectconditions),1);
        for i=1:length(handles.selectconditions)
            anal{i}=['Analysis ',num2str(i)];
        end
        set(handles.analysisList,'String',anal,'Value',1)
        set(handles.listContextView,'Enable','on')
        set(handles.listContextDelete,'Enable','on')
    end
    
    % Enable buttons
    set(handles.backcorrButton,'Enable','on')
    if handles.sets.backcorrSet
        set(handles.filteringButton,'Enable','on')
    end
    if handles.sets.filterSet
        set(handles.normalizationButton,'Enable','on')
        set(handles.runButton,'Enable','on')
    end
    if handles.sets.normSet
        set(handles.selcondButton,'Enable','on')
    end
    if handles.sets.selcondSet
        set(handles.statsButton,'Enable','on')
    end
    if handles.sets.statSet
        set(handles.clusterButton,'Enable','on')
    end
       
    % Manage menus
    set(handles.fileSave,'Enable','on')
    set(handles.fileSaveAs,'Enable','on')
    
    % Load all parameters by updating handles structure
    guidata(hObject,handles);    
    
catch
    opmsg={'An error occured while trying to open the following file',...
           fPrevious,...
           'Make sure that this is a valid ARMADA batch file',...
           lasterr};
    uiwait(errordlg(opmsg,'Failed to open File','modal'));
    return
end


% --------------------------------------------------------------------
function fileSave_Callback(hObject, eventdata, handles)

appended=handles.filename;
% Filename always exists
name=handles.filename;
strsave='''name''';
if isfield(handles,'analysisIndex')
    analysisIndex=handles.analysisIndex;
    strsave=[strsave,',','''analysisIndex'''];
end
if isfield(handles,'sets')
    sets=handles.sets;
    strsave=[strsave,',','''sets'''];
end
if isfield(handles,'backcorr')
    backcorr=handles.backcorr;
    strsave=[strsave,',','''backcorr'''];
end
if isfield(handles,'filtering')
    filtering=handles.filtering;
    strsave=[strsave,',','''filtering'''];
end
if isfield(handles,'normalization')
    normalization=handles.normalization;
    strsave=[strsave,',','''normalization'''];
end
if isfield(handles,'selectconditions')
    selectconditions=handles.selectconditions;
    strsave=[strsave,',','''selectconditions'''];
end
if isfield(handles,'statistics')
    statistics=handles.statistics;
    strsave=[strsave,',','''statistics'''];
end
if isfield(handles,'clustering')
    clustering=handles.clustering;
    strsave=[strsave,',','''clustering'''];
end
strsave=['save(appended,',strsave,');'];

try 
    eval(strsave)
    % Indicate that changes were saved
    handles.somethingChanged=false;
    guidata(hObject,handles);
catch
    errmsg={'An error occured while trying to save the batch file.',...
            appended,...
            'Please review your settings or report the following error:',...
            lasterr};
    uiwait(errordlg(errmsg,'Error Saving Batch File'));
end


% --------------------------------------------------------------------
function fileSaveAs_Callback(hObject, eventdata, handles)

% Get a name for the new batch to be saved
[newfilename,newpathname,findex]=uiputfile({'*.abf','ARMADA Batch Files (*.abf)';...
                                            '*.apj','ARMADA Project Files (*.apj)'},...
                                            'Save Batch File As...');
if newfilename==0
    uiwait(msgbox('No file specified','Batch','modal'));
    return
else
    newfile=strcat(newpathname,newfilename);
    switch findex
        
        case 1 % Batch files
            
            % Project always exists
            name=newfilename;
            strsave='''name''';
            if isfield(handles,'analysisIndex')
                analysisIndex=handles.analysisIndex;
                strsave=[strsave,',','''analysisIndex'''];
            end
            if isfield(handles,'sets')
                sets=handles.sets;
                strsave=[strsave,',','''sets'''];
            end
            if isfield(handles,'backcorr')
                backcorr=handles.backcorr;
                strsave=[strsave,',','''backcorr'''];
            end
            if isfield(handles,'filtering')
                filtering=handles.filtering;
                strsave=[strsave,',','''filtering'''];
            end
            if isfield(handles,'normalization')
                normalization=handles.normalization;
                strsave=[strsave,',','''normalization'''];
            end
            if isfield(handles,'selectconditions')
                selectconditions=handles.selectconditions;
                strsave=[strsave,',','''selectconditions'''];
            end
            if isfield(handles,'statistics')
                statistics=handles.statistics;
                strsave=[strsave,',','''statistics'''];
            end
            if isfield(handles,'clustering')
                clustering=handles.clustering;
                strsave=[strsave,',','''clustering'''];
            end
            strsave=['save(newfile,',strsave,');'];

            try
                eval(strsave)
            catch
                errmsg={'An error occured while trying to save batch file',...
                        newfile,...
                        'Please review your settings or report the following error:',...
                        lasterr};
                uiwait(errordlg(errmsg,'Error Saving Batch File'));
            end
            
        case 2 % Conversion to ARMADA project files
            
            try

                % Part 1 - Overall items
                % We have to save the following items... handles.datstruct, handles.gnID,
                % handles.experimentInfo. Also the select conditions index... this at the end.
                stru.datstruct=handles.datstruct;
                stru.attributes=handles.attributes;
                stru.experimentInfo=handles.experimentInfo;
                stru.mainmsg=cellstr('Project created from batch file');

                % Part 2 - Specific analysis items... We need to create and save several
                % items...
                % The first analysis part contains the whole normalization etc. but no other
                % data on statistics etc. These are done as separate select conditions parts.

                % Fill the first analysis including all preprocessing steps
                analysis(1).exprp=handles.experimentInfo.exprp;
                analysis(1).numberOfConditions=handles.experimentInfo.numberOfConditions;
                analysis(1).conditionNames=handles.experimentInfo.conditionNames;
                analysis(1).conditions=1:handles.experimentInfo.numberOfConditions;
                analysis(1).BackCorr=handles.backcorr.method;
                analysis(1).meanOrMedian=handles.filtering.meanmedian;
                analysis(1).filterMethod=handles.filtering.method;
                analysis(1).filterParameter=handles.filtering.parameter;
                analysis(1).outlierTest=handles.filtering.outliertest;
                analysis(1).outlierpval=handles.filtering.pvalue;
                analysis(1).exptab=handles.exptab;
                analysis(1).TotalBadpoints=handles.TotalBadpoints;
                
                if isfield(handles.normalization,'method') && ~isempty(handles.normalization.method)
                    analysis(1).normalizationMethod=handles.normalization.method;
                    analysis(1).span=handles.normalization.span;
                    analysis(1).channel=handles.normalization.channel;
                    analysis(1).subgrid=handles.normalization.subgrid;
                    analysis(1).DataCellNormLo=handles.DataCellNormLo;
                else
                    analysis(1).normalizationMethod=[];
                    analysis(1).span=[];
                    analysis(1).channel=[];
                    analysis(1).subgrid=[];
                    analysis(1).DataCellNormLo=[];
                end
                
                analysis(1).DataCellFiltered=[];
                analysis(1).DataCellStat=[];
                analysis(1).FinalTable=[];
                analysis(1).Clusters=[];
                analysis(1).PIndex=[];
                analysis(1).Centroids=[];
                analysis(1).group=[];

                % Fill the rest with the performed analyses from the batch
                for i=2:length(handles.selectconditions)+1
                    analysis(i).exprp=handles.selectconditions(i-1).exprp;
                    analysis(i).numberOfConditions=handles.selectconditions(i-1).number;
                    analysis(i).conditionNames=handles.selectconditions(i-1).names;
                    analysis(i).conditions=handles.selectconditions(i-1).index;
                    analysis(i).BackCorr=handles.backcorr.method;
                    analysis(i).meanOrMedian=handles.filtering.meanmedian;
                    analysis(i).filterMethod=handles.filtering.method;
                    analysis(i).filterParameter=handles.filtering.parameter;
                    analysis(i).outlierTest=handles.filtering.outliertest;
                    analysis(i).outlierpval=handles.filtering.pvalue;

                    tempexp=cell(1,handles.selectconditions(i-1).number);
                    tempbad=cell(1,handles.selectconditions(i-1).number);
                    for j=1:handles.selectconditions(i-1).number
                        tempexp{j}=handles.exptab{handles.selectconditions(i-1).index(j)}...
                            (handles.selectconditions(i-1).repindex{j});
                        tempbad{j}=handles.TotalBadpoints{handles.selectconditions(i-1).index(j)}...
                            (handles.selectconditions(i-1).repindex{j});
                    end

                    analysis(i).exptab=tempexp;
                    analysis(i).TotalBadpoints=tempbad;
                    
                    if isfield(handles.normalization,'method') && ~isempty(handles.normalization.method)
                        analysis(i).normalizationMethod=handles.normalization.method;
                        analysis(i).span=handles.normalization.span;
                        analysis(i).channel=handles.normalization.channel;
                        analysis(i).subgrid=handles.normalization.subgrid;
                        analysis(i).DataCellNormLo=handles.results(i-1).DataCellNormLo;
                    end
                    if isfield(handles,'results')
                        if isfield(handles.results,'DataCellFiltered') && ~isempty(handles.results(i-1).DataCellFiltered)
                            analysis(i).DataCellFiltered=handles.results(i-1).DataCellFiltered;
                            analysis(i).DataCellStat=handles.results(i-1).DataCellStat;
                        end
                        if isfield(handles.results,'FinalTable') && ~isempty(handles.results(i-1).FinalTable)
                            analysis(i).FinalTable=handles.results(i-1).FinalTable;
                            analysis(i).Clusters=handles.results(i-1).Clusters;
                            analysis(i).PIndex=handles.results(i-1).PIndex;
                            if isfield(handles.results(i-1),'Centroids') && ~isempty(handles.results(i-1).Centroids)
                                analysis(i).Centroids=handles.results(i-1).Centroids;
                            end
                            if isfield(handles.results(i-1),'group') && ~isempty(handles.results(i-1).group)
                                analysis(i).group=handles.results(i-1).group;
                            end
                        end
                    end
                end

                stru.analysisInfo=analysis;

                % Part 3 - Select conditions items... We need to create and save several...
                for i=1:length(handles.selectconditions)
                    selconds(i).NumberOfConditions=handles.selectconditions(i).number;
                    selconds(i).Conditions=handles.selectconditions(i).index;
                    selconds(i).ConditionNames=handles.selectconditions(i).names;
                    selconds(i).Replicates=handles.selectconditions(i).repindex;
                    selconds(i).Exprp=handles.selectconditions(i).exprp;
                    selconds(i).hasRun=true;
                    selconds(i).prepro=true;
                end
                stru.selectedConditions=selconds;
                stru.selectConditionsIndex=length(handles.selectconditions)+1;

                % Part 4 - Project items... We need to create and save several...
                [pth,nam]=fileparts(handles.filename);
                project.Name=nam;
                project.Filename=handles.filename;
                project.Date=datestr(now);
                project.NumberOfConditions=handles.experimentInfo.numberOfConditions;

                count=0;
                index=0;
                for i=1:handles.experimentInfo.numberOfConditions
                    count=count+size(handles.experimentInfo.exprp{i},2);
                end
                project.NumberOfSlides=count;
                for i=1:handles.experimentInfo.numberOfConditions
                    for j=1:max(size(handles.experimentInfo.exprp{i}))
                        index=index+1;
                        streval=['project.Slides.',handles.experimentInfo.conditionNames{i},...
                                 '.','Slide',num2str(j),'=handles.experimentInfo.exprp{i}{j}',';'];
                        eval(streval)
                    end
                end

                project.Analysis(1).NumberOfConditions=handles.experimentInfo.numberOfConditions;
                project.Analysis(1).NumberOfSlides=count;
                project.Analysis(1).Slides=project.Slides;
                project.Analysis(1).Preprocess.BackgroundCorrection=handles.backcorr.name;
                project.Analysis(1).Preprocess.UseEstimate=handles.filtering.meanmedianName;
                project.Analysis(1).Preprocess.FilterMethod=handles.filtering.methodName;
                project.Analysis(1).Preprocess.FilterParameter=handles.filtering.paramValue;
                project.Analysis(1).Preprocess.OutlierTest=handles.filtering.outliertestName;
                
                if isfield(handles.normalization,'method') && ~isempty(handles.normalization.method)
                    project.Analysis(1).Preprocess.Normalization=handles.normalization.methodName;
                    project.Analysis(1).Preprocess.Span=num2str(handles.normalization.span);
                    project.Analysis(1).Preprocess.Subgrid=handles.normalization.subgridValue;
                    project.Analysis(1).Preprocess.ChannelInfo=handles.normalization.channelValue;
                else
                    project.Analysis(1).Preprocess.Normalization='';
                    project.Analysis(1).Preprocess.Span='';
                    project.Analysis(1).Preprocess.Subgrid='';
                    project.Analysis(1).Preprocess.ChannelInfo='';
                end
                
                project.Analysis(1).StatisticalSelection=[];
                project.Analysis(1).Clustering=[];

                for i=2:length(handles.selectconditions)+1

                    project.Analysis(i).NumberOfConditions=handles.experimentInfo.numberOfConditions;
                    project.Analysis(i).NumberOfSlides=count;
                    project.Analysis(i).Slides=project.Slides;
                    project.Analysis(i).Preprocess.BackgroundCorrection=handles.backcorr.name;
                    project.Analysis(i).Preprocess.UseEstimate=handles.filtering.meanmedianName;
                    project.Analysis(i).Preprocess.FilterMethod=handles.filtering.methodName;
                    project.Analysis(i).Preprocess.FilterParameter=handles.filtering.paramValue;
                    project.Analysis(i).Preprocess.OutlierTest=handles.filtering.outliertestName;
                    
                    if isfield(handles.normalization,'method') && ~isempty(handles.normalization.method)
                        project.Analysis(i).Preprocess.Normalization=handles.normalization.methodName;
                        project.Analysis(i).Preprocess.Span=num2str(handles.normalization.span);
                        project.Analysis(i).Preprocess.Subgrid=handles.normalization.subgridValue;
                        project.Analysis(i).Preprocess.ChannelInfo=handles.normalization.channelValue;
                    end
                    if isfield(handles,'results')
                        if isfield(handles.results,'DataCellFiltered') && ~isempty(handles.results(i-1).DataCellFiltered)
                            project.Analysis(i).StatisticalSelection.BSN=handles.statistics(i-1).scalename;
                            project.Analysis(i).StatisticalSelection.Impute=handles.statistics(i-1).imputename;
                            project.Analysis(i).StatisticalSelection.When=handles.statistics(i-1).imputebeforaftname;
                            project.Analysis(i).StatisticalSelection.TF=num2str(handles.statistics(i-1).tf);
                            project.Analysis(i).StatisticalSelection.Test=handles.statistics(i-1).stattestname;
                            project.Analysis(i).StatisticalSelection.Correction=handles.statistics(i-1).multicorrname;
                            project.Analysis(i).StatisticalSelection.Cut=num2str(handles.statistics(i-1).thecut);
                            if isfield(handles.results,'DataCellStat') && ~isempty(handles.results(i-1).DataCellStat)
                                project.Analysis(i).StatisticalSelection.DEGenes=...
                                    num2str(length(handles.results(i-1).DataCellStat{2}));
                            end
                        end
                        
                        if isfield(handles.results,'FinalTable') && ~isempty(handles.results(i-1).FinalTable)
                            project.Analysis(i).Clustering.Algorithm=handles.clustering(i-1).methodname;
                            switch(handles.clustering(i-1).method)
                                case 'hierarchical'
                                    lin=handles.clustering(i-1).linkage;
                                case 'kmeans'
                                    lin='None: using k-means clustering';
                                case 'fcm'
                                    lin='None: using FCM clustering';
                            end
                            project.Analysis(i).Clustering.Linkage=lin;
                            project.Analysis(i).Clustering.Distance=handles.clustering(i-1).distancename;
                            if isempty(handles.clustering(i-1).seed)
                                switch(handles.clustering(i-1).method)
                                    case 'hierarchical'
                                        se='None: using hierarchical clustering';
                                    case 'fcm'
                                        se='None: using FCM clustering';
                                end
                                project.Analysis(i).Clustering.Seed=se;
                            else
                                project.Analysis(i).Clustering.Seed=handles.clustering(i-1).seedname;
                            end
                            switch (handles.clustering(i-1).method)
                                case 'hierarchical'
                                    if isnan(handles.clustering(i-1).k)
                                        l2=num2str(handles.clustering(i-1).incutoff);
                                        l3=['Inconsistency : ',l2];
                                    elseif isnan(handles.clustering(i-1).incutoff)
                                        l2=num2str(handles.clustering(i-1).k);
                                        l3=['Maximum clusters : ',l2];
                                    end
                                    project.Analysis(i).Clustering.Limit=l3;
                                otherwise
                                    project.Analysis(i).Clustering.Limit=num2str(handles.clustering(i-1).k);
                            end
                            project.Analysis(i).Clustering.PValue=num2str(handles.clustering(i-1).pvalue);
                            project.Analysis(i).Clustering.Clusters=...
                                num2str(length(unique(handles.results(i-1).Clusters)));
                        end
                    end

                end

                stru.Project=project;

                % Save YFF

                hh=showinfowindow('Saving batch as ARMADA project. Please wait...','Saving');
                save(newfile,'stru')
                set(hh,'CloseRequestFcn','closereq')
                close(hh)
                
            catch
                set(hh,'CloseRequestFcn','closereq')
                close(hh)
                errmsg={'An error occured while trying to save batch file',...
                        newfile,...
                        'as ARMADA project file.',...
                        'Please make sure that you have run at least once your batch',...
                        'procedure, review your settings or report the following error:',...
                        lasterr};
                uiwait(errordlg(errmsg,'Error Saving Batch File'));
            end
            
    end
end
            

% --------------------------------------------------------------------
function fileExit_Callback(hObject, eventdata, handles)

if handles.somethingChanged
    answer=questdlg('Do you want to save changes in your batch process?','Save changes');
    if strcmp(answer,'Yes')
        fileSave_Callback(hObject, eventdata, handles)
    elseif strcmp(answer,'No')
        uiresume(handles.BatchProgrammer);
        delete(handles.BatchProgrammer);
    elseif strcmp(answer,'Cancel')
        % Quietly do nothing
    end
else
    uiresume(handles.BatchProgrammer);
    delete(handles.BatchProgrammer);
end


% --------------------------------------------------------------------
function help_Callback(hObject, eventdata, handles)


% --------------------------------------------------------------------
function helpBatch_Callback(hObject, eventdata, handles)

msg={'Please consult ARMADA''s manual for help with the Batch Programmer.'};
uiwait(msgbox(msg,'Help','help'));


% --------------------------------------------------------------------
function helpAbout_Callback(hObject, eventdata, handles)

msg={'ARMADA Batch Programmer',...
     ' ',...
     'Metabolic Engineering and Bioinformatics Group',...
     'Institute of Biological Research and Biotechnology',...
     'National Hellenic Research Foundation',...
     ' ',...
     ' ',...
     'For information about this tool contact with:',...
     'Panagiotis Moulos (pmoulos@eie.gr)'};
uiwait(msgbox(msg,'About...','help'));


% --- Executes on button press in backcorrButton.
function backcorrButton_Callback(hObject, eventdata, handles)

try
    
    [method,cancel]=BackgroundCorrectionEditor;
    
    if ~cancel
        handles.backcorr.method=method;
        switch method
            case 1
                handles.backcorr.name='Background Subtraction';
            case 2
                handles.backcorr.name='Signal to Noise ratio';
            case 3
                handles.backcorr.name='None';
        end
        % Indicate background corresction set
        handles.sets.backcorrSet=true;
        % Indicate that something changed
        handles.somethingChanged=true;
        % Enable Filtering button
        set(handles.filteringButton,'Enable','on')
        guidata(hObject,handles);
    end
    
catch
    errmsg={'An unexpected error occured during process.',lasterr};
    uiwait(errordlg(errmsg,'Error'));
end


% --- Executes on button press in filteringButton.
function filteringButton_Callback(hObject, eventdata, handles)

try
    
    [export,meanmedian,method,param,outlier,pval,dishis,cancel]=...
        FilteringEditor(handles.experimentInfo.imgsw);
    
    if ~cancel
        % Set the parameters that do not need further manipulation
        handles.filtering.meanmedian=meanmedian;
        handles.filtering.method=method;
        handles.filtering.parameter=param;
        handles.filtering.pvalue=pval;
        switch meanmedian
            case 1
                handles.filtering.meanmedianName='Mean';
            case 2
                handles.filtering.meanmedianName='Median';
        end
        switch method
            case 1
                handles.filtering.methodName='Signal to Noise threshold';
            case 2
                handles.filtering.methodName='Signal-Bacground distribution distance';
            case 3
                handles.filtering.methodName='Custom Filter';
            case 4
                handles.filtering.methodName='No filtering';
        end
        switch outlier
            case 0
                handles.filtering.outliertest=2;
                handles.filtering.dorep=false;
                handles.filtering.outliertestName='None';
            case 1
                handles.filtering.outliertest=1;
                handles.filtering.dorep=true;
                handles.filtering.outliertestName='Wilcoxon';
            case 2
                handles.filtering.outliertest=2;
                handles.filtering.dorep=true;
                handles.filtering.outliertestName='t-test';
        end
        if isnumeric(param)
            handles.filtering.paramValue=num2str(param);
        elseif ischar(param)
            handles.filtering.paramValue=param;
        end
        % Indicate that filtering set
        handles.sets.filterSet=true;
        % Indicate that something changed
        handles.somethingChanged=true;
        % Enable Normalization button
        set(handles.normalizationButton,'Enable','on')
        % Enable run button because we have set basic process to run
        set(handles.runButton,'Enable','on')
        guidata(hObject,handles);
    end
    
catch
    errmsg={'An unexpected error occured during process.',lasterr};
    uiwait(errordlg(errmsg,'Error'));
end


% --- Executes on button press in normalizationButton.
function normalizationButton_Callback(hObject, eventdata, handles)

try
    
    [method,span,channel,subgrid,methodName,channelValue,usetimebar,rankopts,cancel]=...
        NormalizationEditor(handles.experimentInfo.conditionNames,handles.experimentInfo.exprp);
    
    if ~cancel
        % Set the parameters that do not need further manipulation
        handles.normalization.method=method;
        handles.normalization.methodName=methodName;
        handles.normalization.channel=channel;
        handles.normalization.channelValue=channelValue;
        handles.normalization.span=span;
        if ~isempty(span)
            handles.normalization.spanValue=num2str(span);
        else
            handles.normalization.spanValue='';
        end
        handles.normalization.subgrid=subgrid;
        if handles.normalization.subgrid==1
            handles.normalization.subgridValue='Yes';
        elseif handles.normalization.subgrid==2
            handles.normalization.subgridValue='No';
        end
        handles.normalization.rankopts=rankopts;
        
        % Indicate normalization set
        handles.sets.normSet=true;
        % Indicate that something changed
        handles.somethingChanged=true;
        % Enable Select Conditions button
        set(handles.selcondButton,'Enable','on')
        guidata(hObject,handles);
    end
    
catch
    errmsg={'An unexpected error occured during process.',lasterr};
    uiwait(errordlg(errmsg,'Error'));
end
    
    
% --- Executes on button press in selcondButton.
function selcondButton_Callback(hObject, eventdata, handles)

try
    
    [repeat,newcondNumber,newcondIndex,newcondNames,newRepIndex,newExprp,cancel]=...
        SelectConditionsEditor(handles.experimentInfo.conditionNames,...
                               handles.experimentInfo.exprp,false);
                
    if ~cancel
        
        % Update indexing variable of the GUI
        handles.analysisIndex=handles.analysisIndex+1;
        ind=handles.analysisIndex;
        
        % Start creating new objects to analyze
        handles.selectconditions(ind).number=newcondNumber;
        handles.selectconditions(ind).index=newcondIndex;
        handles.selectconditions(ind).names=newcondNames;
        handles.selectconditions(ind).repindex=newRepIndex;
        handles.selectconditions(ind).exprp=newExprp;
        
        % Indicate select conditions run
        handles.sets.selcondSet=true;
        % Indicate that something changed
        handles.somethingChanged=true;
        % Enable Statistical Selection button
        set(handles.statsButton,'Enable','on')
        
        % Update the analysis object listbox
        str=get(handles.analysisList,'String');
        str=[str;['Analysis ',num2str(ind)]];
        set(handles.analysisList,'String',str,'Value',ind);
        
        % Activate analysis list context menu
        set(handles.listContextView,'Enable','on')
        set(handles.listContextDelete,'Enable','on')
        
        guidata(hObject,handles);
    
    end
    
catch
    errmsg={'An unexpected error occured during process.',lasterr};
    uiwait(errordlg(errmsg,'Error'));
end


% --- Executes on button press in statsButton.
function statsButton_Callback(hObject, eventdata, handles)

% Prepare the input variable to StatisticalSelectionEditor
noanalysis=length(handles.selectconditions);
condind=zeros(1,noanalysis);
for i=1:noanalysis
    condind(i)=handles.selectconditions(i).number;
end
noarr=zeros(1,noanalysis);
for i=1:noanalysis
    count=0;
    for j=1:handles.selectconditions(i).number
        count=count+size(handles.selectconditions(i).exprp{j},2);
    end
    noarr(i)=count;
end
condnames=cell(1,noanalysis);
for i=1:noanalysis
    condnames{i}=handles.selectconditions(i).names;
end

try
    
    [scale,scaleOpts,scaleName,impute,imputeOpts,imputeName,...
    imputeBefOrAft,imputeBefOrAftName,statTest,statTestName,...
    multiCorr,multiCorrName,thecut,tf,controlIndices,treatedIndices,...
    cancel]=StatisticalSelectionBatchEditor(noanalysis,condind,noarr,condnames,...
                                            handles.experimentInfo.imgsw);
        
    if ~cancel
        
        for i=1:noanalysis
            handles.statistics(i).scale=scale{i};
            handles.statistics(i).scaleopts=scaleOpts{i};
            handles.statistics(i).scalename=scaleName{i};
            handles.statistics(i).impute=impute{i};
            handles.statistics(i).imputeopts=imputeOpts{i};
            handles.statistics(i).imputename=imputeName{i};
            handles.statistics(i).imputebeforaft=imputeBefOrAft(i);
            handles.statistics(i).imputebeforaftname=imputeBefOrAftName{i};
            handles.statistics(i).stattest=statTest(i);
            handles.statistics(i).stattestname=statTestName{i};
            handles.statistics(i).multicorr=multiCorr(i);
            handles.statistics(i).multicorrname=multiCorrName{i};
            handles.statistics(i).thecut=thecut(i);
            handles.statistics(i).tf=tf(i);
            handles.statistics(i).controlindices=controlIndices{i};
            handles.statistics(i).treatedindices=treatedIndices{i};
        end
        
        % Indicate select conditions run
        handles.sets.statSet=true;
        % Indicate that something changed
        handles.somethingChanged=true;
        % Enable Statistical Selection button
        set(handles.clusterButton,'Enable','on')
        
        guidata(hObject,handles);
        
    end

catch
    errmsg={'An unexpected error occured during process.',lasterr};
    uiwait(errordlg(errmsg,'Error'));
end


% --- Executes on button press in clusterButton.
function clusterButton_Callback(hObject, eventdata, handles)

% Find the number of slides for this analysis (in order to place a limit for k in case
% user wants to cluster conditions
n=length(handles.selectconditions);
maxrep=zeros(1,n);
for i=1:n
    for j=1:handles.selectconditions(i).number
        maxrep(i)=maxrep(i)+max(size(handles.selectconditions(i).exprp{j}));
    end
end

try
    
    [method,methodname,repchoice,dim,linkage,distance,distancename,k,pvalue,...
     incutoff,disheat,colormap,cmapdensity,title,seed,seedname,repeat,maxiter,...
     fuzzyparam,tolerance,optimize,cvconstant,fuzzytolerance,fuzzyiter,cancel]=...
        ClusteringBatchEditor(n,maxrep);
    
    if ~cancel
        
        for i=1:n
            handles.clustering(i).method=method{i};
            handles.clustering(i).methodname=methodname{i};
            handles.clustering(i).repchoice=repchoice{i};
            handles.clustering(i).dim=dim(i);
            handles.clustering(i).linkage=linkage{i};
            handles.clustering(i).distance=distance{i};
            handles.clustering(i).distancename=distancename{i};
            handles.clustering(i).k=k(i);
            handles.clustering(i).pvalue=pvalue(i);
            handles.clustering(i).incutoff=incutoff(i);
            handles.clustering(i).disheat=disheat(i);
            handles.clustering(i).colormap=colormap{i};
            handles.clustering(i).cmapdensity=cmapdensity(i);
            handles.clustering(i).title=title{i};
            handles.clustering(i).seed=seed{i};
            handles.clustering(i).seedname=seedname{i};
            handles.clustering(i).repeat=repeat(i);
            handles.clustering(i).maxiter=maxiter(i);
            handles.clustering(i).fuzzyparam=fuzzyparam(i);
            handles.clustering(i).tolerance=tolerance(i);
            handles.clustering(i).optimize=optimize(i);
            handles.clustering(i).cvconstant=cvconstant(i);
            handles.clustering(i).fuzzytolerance=fuzzytolerance(i);
            handles.clustering(i).fuzzyiter=fuzzyiter(i);
        end
        
        % Indicate select conditions run
        handles.sets.clusterSet=true;
        % Indicate that something changed
        handles.somethingChanged=true;
        
        guidata(hObject,handles);
        
    end
   
catch
    errmsg={'An unexpected error occured during process.',lasterr};
    uiwait(errordlg(errmsg,'Error'));
end
            

% --- Executes on selection change in analysisList.
function analysisList_Callback(hObject, eventdata, handles)

handles.currentIndex=get(hObject,'Value');
guidata(hObject,handles);


% --- Executes during object creation, after setting all properties.
function analysisList_CreateFcn(hObject, eventdata, handles)

if ispc && isequal(get(hObject,'BackgroundColor'), get(0,'defaultUicontrolBackgroundColor'))
    set(hObject,'BackgroundColor','white');
end


% --------------------------------------------------------------------
function listContext_Callback(hObject, eventdata, handles)


% --------------------------------------------------------------------
function listContextView_Callback(hObject, eventdata, handles)

ind=handles.currentIndex;
if isfield(handles,'backcorr')
    backcorr=handles.backcorr;
else
    backcorr=[];
end
if isfield(handles,'filtering')
    filter=handles.filtering;
else
    filter=[];
end
if isfield(handles,'normalization')
    norm=handles.normalization;
else
    norm=[];
end
if isfield(handles,'selectconditions') && length(handles.selectconditions)>=ind
    selcond=handles.selectconditions(ind);
else
    selcond=[];
end
if isfield(handles,'statistics') && length(handles.statistics)>=ind
    stats=handles.statistics(ind);
else
    stats=[];
end
if isfield(handles,'clustering') && length(handles.clustering)>=ind
    clus=handles.clustering(ind);
else
    clus=[];
end

AnalysisView(ind,backcorr,filter,norm,selcond,stats,clus);


% --------------------------------------------------------------------
function listContextDelete_Callback(hObject, eventdata, handles)

% Get the index of the analysis to be deleted
ind=handles.currentIndex;

% Do the job...
if ind<=length(handles.selectconditions)
    handles.selectconditions(ind)=[];
end
if ind<=length(handles.statistics)
    handles.statistics(ind)=[];
end
if ind<=length(handles.clustering)
    handles.clustering(ind)=[];
end
handles.analysisIndex=handles.analysisIndex-1;

% Adjust the listbox value in case we delete the last analysis
if ind==get(handles.analysisList,'Value')
    set(handles.analysisList,'Value',ind-1)
end

% Check if we have deleted everything so as to maintain the list
if isempty(handles.selectconditions)
    set(handles.analysisList,'String','','Value',[])
    set(handles.statsButton,'Enable','off')
    set(handles.clusterButton,'Enable','off')
    set(handles.listContextView,'Enable','off')
    set(handles.listContextDelete,'Enable','off')
else % Update the analysis object list
    anal=cell(length(handles.selectconditions),1);
    for i=1:length(handles.selectconditions)
        anal{i}=['Analysis ',num2str(i)];
    end
    set(handles.analysisList,'String',anal)
    set(handles.listContextDelete,'Enable','on')
    set(handles.listContextView,'Enable','on')
end

% Adjust the listbox value in case we delete the first analysis
if ind==1
    set(handles.analysisList,'Value',1)
end

% Update the current selection too
handles.currentIndex=get(handles.analysisList,'Value');

% Refresh current selection index
handles.currentIndex=get(handles.analysisList,'Value');

% Indicate that something changed
handles.somethingChanged=true;

guidata(hObject,handles);


% --- Executes on button press in runButton.
function runButton_Callback(hObject, eventdata, handles)

% Build something like the stmain procedure in old ARMADA

try
    
    intime=cputime;
    
    % Some funcy stuff
    disp('=====================================================================')
    disp('|                                                                   |')
    disp('|                             A R M A D A                           |')
    disp('|                                                                   |')
    disp('|             Automated Robust MicroArray Data Analysis             |')
    disp('|                                                                   |')
    disp('|                    Batch File Programming Module                  |')
    disp('|                                                                   |')
    disp('=====================================================================')
    disp(' ')

    % Begin process

    % Background correction and filtering
    [handles.exptab,handles.TotalBadpoints]=...
        FindBadpoints(handles.datstruct,...
                      handles.experimentInfo.numberOfConditions,...
                      handles.experimentInfo.exprp,...
                      handles.experimentInfo.imgsw,...
                      handles.backcorr.method,...
                      handles.filtering.method,...
                      handles.filtering.parameter,...
                      handles.filtering.dorep,...
                      handles.filtering.meanmedian,...
                      handles.filtering.outliertest,...
                      handles.filtering.pvalue,...
                      false,false,...
                      handles.experimentInfo.conditionNames,[]);

    % Normalization
    if handles.normalization.subgrid==1
        [uniRow,uniCol,metacords]=checkSubgrid(handles.experimentInfo.imgsw,handles.datstruct);
        if length(uniRow)==1 && length(uniCol)==1
            disp('No subgrid detected! Proceeding to simple slide normalization...');
            handles.DataCellNormLo=...
                NormalizationLOAuto(handles.exptab,...
                                    handles.experimentInfo.exprp,...
                                    handles.experimentInfo.numberOfConditions,...
                                    handles.normalization.method,...
                                    handles.normalization.channel,...
                                    handles.normalization.span,false,[]);
        else
            handles.DataCellNormLo=...
                NormalizationLOAutoSub(metacords,...
                                       handles.exptab,...
                                       handles.experimentInfo.exprp,...
                                       handles.experimentInfo.numberOfConditions,...
                                       handles.experimentInfo.imgsw,...
                                       handles.normalization.method,...
                                       handles.normalization.channel,...
                                       handles.normalization.span,false,[]);
        end
    elseif handles.normalization.subgrid==2
        if isempty(handles.normalization.rankopts) % Rank invariant not selected
            handles.DataCellNormLo=...
                NormalizationLOAuto(handles.exptab,...
                                    handles.experimentInfo.exprp,...
                                    handles.experimentInfo.numberOfConditions,...
                                    handles.normalization.method,...
                                    handles.normalization.channel,...
                                    handles.normalization.span,false,[]);
        else % Rank invariant selected
            handles.DataCellNormLo=...
                NormalizationLOAuto(handles.exptab,...
                                    handles.experimentInfo.exprp,...
                                    handles.experimentInfo.numberOfConditions,...
                                    handles.normalization.method,...
                                    handles.normalization.channel,...
                                    handles.normalization,false,[],rankopts);
        end
    end

    % Begin statistical selection and clustering

    for i=1:length(handles.selectconditions)
        
        if ~isempty(handles.statistics)

            handles.results(i).DataCellNormLo=...
                SelectConditions(handles.DataCellNormLo,...
                handles.selectconditions(i).index,...
                handles.selectconditions(i).repindex);

            % Correct topts options structure defined before
            imputeopts=handles.statistics(i).imputeopts;
            if strcmp(handles.statistics(i).impute,'knn')
                imputeopts=rmfield(imputeopts,'distancename');
            end

            % Perform statistical selection

            % Filter replicates
            handles.results(i).DataCellFiltered=...
                FilterReplicatesB(handles.results(i).DataCellNormLo,...
                handles.selectconditions(i).number,...
                handles.attributes.gnID,...
                'BetweenNorm',handles.statistics(i).scale,...
                'BetweenNormOpts',handles.statistics(i).scaleopts,...
                'Impute',handles.statistics(i).impute,...
                'ImputeOpts',imputeopts,...
                'ImputeWhen',handles.statistics(i).imputebeforaft,...
                'TrustFactor',handles.statistics(i).tf,...
                'ViewBoxplot',false,'HText',[]);

            % Statistical test
            if ~isempty(handles.results(i).DataCellFiltered)
                handles.results(i).DataCellStat=...
                    StatisticalTestB(handles.results(i).DataCellFiltered,...
                    handles.selectconditions(i).number,...
                    handles.selectconditions(i).names,...
                    handles.statistics(i).stattest,...
                    handles.statistics(i).multicorr,...
                    handles.statistics(i).thecut,[]);

                if ~isempty(handles.results(i).DataCellStat)
                    % Fold change calculation
                    m=length(handles.results(i).DataCellStat{2});
                    n=handles.selectconditions(i).number;
                    fcmat=zeros(m,n);
                    tind=handles.statistics(i).treatedindices;
                    cind=handles.statistics(i).controlindices;
                    % Values to calculate FC from
                    valuemat=handles.results(i).DataCellStat{1}(:,3:end);
                    % Calculate fold changes
                    for j=1:length(tind)
                        % Minus (-) ! We work on the log scale
                        fcmat(:,j)=valuemat(:,tind(j))-valuemat(:,cind(j));
                    end
                    handles.results(i).DataCellStat{9}=fcmat;
                end
                
            else
                message(['No genes passed Trust Factor filtering step for Analysis run ',...
                         num2str(i),'. Statistical test will not be performed.'],[],1)
                handles.results(i).DataCellStat=[];
            end
            
        end

        % Clustering
        if ~isempty(handles.clustering)
            
            % Ensure that there are genes to cluster
            if ~isempty(handles.results(i).DataCellStat)
                
                try
            
                    switch handles.clustering(i).method

                        case 'hierarchical'

                            [handles.results(i).FinalTable,...
                                handles.results(i).Clusters,...
                                handles.results(i).PIndex,fig]=...
                                ExpHClustering(handles.results(i).DataCellStat,...
                                'ClusterWhat',handles.clustering(i).repchoice,...
                                'ClusterDim',handles.clustering(i).dim,...
                                'Distance',handles.clustering(i).distance,...
                                'Linkage',handles.clustering(i).linkage,...
                                'PValue',handles.clustering(i).pvalue,...
                                'Inconsistency',handles.clustering(i).incutoff,...
                                'MaxClust',handles.clustering(i).k,...
                                'DisplayHeatmap',handles.clustering(i).disheat,...
                                'Title',handles.clustering(i).title,'HText',[]);

                            % Set the proper colormap
                            if strcmpi(handles.clustering(i).colormap,'redgreen')
                                strcmap=['redgreencmap','(',num2str(handles.clustering(i).cmapdensity),')'];
                                colormap(strcmap)
                            elseif strcmpi(handles.clustering(i).colormap,'redgreenfixed')
                                % Load my adjusted fixed 64-colormap
                                S=load('MyColormaps','mycmap');
                                mycmap=S.mycmap;
                                set(fig,'Colormap',mycmap)
                            else
                                strcmap=[lower(handles.clustering(i).colormap),'(',...
                                    num2str(handles.clustering(i).cmapdensity),')'];
                                colormap(strcmap)
                            end
                            colorbar('OuterPosition',[0.9 -0.025 0.05 0.85],'FontSize',10);

                        case 'kmeans'

                            % Perform hierarchical clustering
                            [handles.results(i).FinalTable,...
                                handles.results(i).Clusters,...
                                handles.results(i).PIndex,...
                                handles.results(i).Centroids,...
                                sumofdists,singledists,...
                                handles.results(i).group]=...
                                kmeansClustering(handles.results(i).DataCellStat,...
                                handles.clustering(i).k,...
                                'ClusterWhat',handles.clustering(i).repchoice,...
                                'ClusterDim',handles.clustering(i).dim,...
                                'PValue',handles.clustering(i).pvalue,...
                                'Distance',handles.clustering(i).distance,...
                                'Start',handles.clustering(i).seed,...
                                'Replications',handles.clustering(i).repeat,...
                                'MaxIter',handles.clustering(i).maxiter,...
                                'EmptyAction','drop','Display','off','HText',[]);

                        case 'fcm'

                            [handles.results(i).FinalTable,...
                                handles.results(i).Clusters,...
                                handles.results(i).PIndex,...
                                handles.results(i).Centroids,...
                                u,handles.results(i).group]=...
                                FCMClustering(handles.results(i).DataCellStat,...
                                handles.clustering(i).k,...
                                'ClusterWhat',handles.clustering(i).repchoice,...
                                'ClusterDim',handles.clustering(i).dim,...
                                'PValue',handles.clustering(i).pvalue,...
                                'FuzzyParam',handles.clustering(i).fuzzyparam,...
                                'Tolerance',handles.clustering(i).tolerance,...
                                'MaxIter',handles.clustering(i).maxiter,...
                                'Optimize',handles.clustering(i).optimize,...
                                'CVThreshold',handles.clustering(i).cvconstant,...
                                'MTol',handles.clustering(i).fuzzytolerance,...
                                'OptMaxIter',handles.clustering(i).fuzzyiter,'HText',[]);

                    end
                    
                catch
                    message(lasterr,[],1)
                    continue
                end

            else
                message(['No genes passed Statistical Selection for Analysis run ',...
                         num2str(i),'. Clustering will not be performed.'],[],1)
                handles.results(i).FinalTable=[];
            end
            
        end
        
    end
    
    guidata(hObject,handles);
    
    eltime=cputime-intime;
    
    if eltime<60
        elmsg=['Total process time : ',num2str(eltime,'%2.3f'),' seconds.'];
    else
        elinmin=eltime/60;
        elmsg=['Total process time : ',num2str(elinmin,'%15.3f'),' minutes.'];
    end
    
    disp(' ');
    disp('--------------------------------------------------')
    disp(elmsg);
    disp('--------------------------------------------------')
    disp(' ');
        
catch
    errmsg={'An unexpected error occured during the batch running process',...
            'process. Please review your settings and check your files.',...
            lasterr};
    uiwait(errordlg(errmsg,'Error'));
end
    

              

% --- Executes on button press in closeButton.
function closeButton_Callback(hObject, eventdata, handles)

fileExit_Callback(hObject,eventdata,handles);


%%%%%%%%%%%%%%%%%%% HELP FUNCTIONS %%%%%%%%%%%%%%%%%%%%

function stru = reinit(stru)

% Manage internal indicators
stru.analysisIndex=0;
stru.currentIndex=1;
stru.somethingChanged=false;

% Manage setting variables
stru.sets.backcorrSet=false;
stru.sets.filterSet=false;
stru.sets.normSet=false;
stru.sets.selcondSet=false;
stru.sets.statSet=false;
stru.sets.clusterSet=false; 

% Manage main batch programming structures
stru.backcorr=[];
stru.filtering=[];
stru.normalization=[];
stru.selectconditions=[];
stru.statistics=[];
stru.clustering=[];

% Manage main list
set(stru.analysisList,'String','','Value',[])

% Manage buttons
set(stru.backcorrButton,'Enable','off')
set(stru.filteringButton,'Enable','off')
set(stru.normalizationButton,'Enable','off')
set(stru.selcondButton,'Enable','off')
set(stru.statsButton,'Enable','off')
set(stru.clusterButton,'Enable','off')
set(stru.runButton,'Enable','off')


function [uniRow,uniCol,metacords] = checkSubgrid(imgsw,datstruct)

% Check for the existence of subgrid in arrays

% Check if subgrid exists
switch imgsw
    case 1 % QuantArray
        uniRow=unique(datstruct{1}{1}.ArrayRow);
        uniCol=unique(datstruct{1}{1}.ArrayColumn);
        metacords={datstruct{1}{1}.ArrayRow,datstruct{1}{1}.ArrayColumn};
    case 2 % ImaGene
        uniRow=unique(datstruct{1}{1}.BlockRows);
        uniCol=unique(datstruct{1}{1}.BlockColumns);
        metacords={datstruct{1}{1}.BlockRows,datstruct{1}{1}.BlockColumns};
    case 3 % GenePix
        uniBlock=unique(datstruct{1}{1}.Blocks);
        metacords={datstruct{1}{1}.Blocks};
        uniRow=uniBlock;
        uniCol=uniBlock;
    case 4 % Text delimited
        uniRow=unique(datstruct{1}{1}.MetaRows);
        uniCol=unique(datstruct{1}{1}.MetaColumns);
        if isempty(uniRow) || isempty(uniCol)
            uniRow=1;
            uniCol=1;
        else
            metacords={datstruct{1}{1}.MetaRows,datstruct{1}{1}.MetaColumns};
        end
end
