# Supplementary material for: Gene ARMADA: an integrated multi-analysis platform for microarray data implemented in MATLAB
Source: BMC Bioinformatics. 2009 Oct 27;10:354. doi: 10.1186/1471-2105-10-354 (PMC2771024; doi:10.1186/1471-2105-10-354)
Supplement: Additional file 1 — Source code of Gene ARMADA. Gene ARMADA's MATLAB source code. The file should be extracted using a suitable program (e.g. Winzip, WinRAR, gzip or 7-Zip) and the extracted files and folders should be placed in MATLAB's path. The program can then start by typing ARMADA in MATLAB's command line. [file 1471-2105-10-354-S1.ZIP › ARMADA/Filtering/goodEachCondRep.m]

function outPoints = goodEachCondRep(datstruct,BGBadpoints,BelowBackgroundPoints,conds,auto)

% Help Function for the process of saving initially filtered genes
% auto: Logical (0 or 1), if auto then the file containing the gene information
%       will be automatically created and stored, else the user is prompted to
%       select a filename and directory. By default, auto=0 (FALSE)

if nargin<6
    auto=0;
end

n=length(datstruct{1}{1}.Number);
numRep=zeros(1,max(size(datstruct)));
for i=1:length(numRep)
    numRep(i)=max(size(datstruct{i}));
end

outPoints=cell(n-min(min(BelowBackgroundPoints))+3,2*sum(numRep)+length(conds)-1);

% Get Good points' names and Slide Positions from datstruct for each Condition
for d=1:max(size(datstruct))
    for i=1:max(size(datstruct{d}))
        bad=zeros(length(BGBadpoints{d}{i}),1);
        bad(BGBadpoints{d}{i})=1;
        BGGoodPointsSliPosTemp{d}{i}=datstruct{d}{i}.Number(~bad);
        BGGoodPointsNameTemp{d}{i}=datstruct{d}{i}.GeneNames(~bad);
    end
end

% Columns first
for j=1:length(conds)
    a=2*sum(numRep(1:j-1))+j;
    outPoints(1,a)=conds(j);
    for p=1:numRep(j)
        b=a+2*(p-1);
        outPoints(2,b)=cellstr(strcat('Replicate_',num2str(p)));
        outPoints(3,b)=cellstr('Slide Position');
        outPoints(3,b+1)=cellstr('GeneID');
        % Now rows
        for i=4:length(BGGoodPointsSliPosTemp{j}{p})+3
            outPoints(i,b)=cellstr(num2str(BGGoodPointsSliPosTemp{j}{p}(i-3)));
            outPoints(i,b+1)=BGGoodPointsNameTemp{j}{p}(i-3);
        end
    end
end

if ~auto
    [flist,pathS]=uiputfile('.xls','Save your List');
    cd(pathS);
    xlswrite(flist,outPoints)
else
    % Create name for the .xls file
    nam=conds{1};
    for z=2:length(conds)
        nam=strcat(nam,'_',conds{z});
    end
    nam=strcat(nam,'_','GoodEachConditionRep');
    xlswrite(nam,outPoints)
end
