# Supplementary material for: Gene ARMADA: an integrated multi-analysis platform for microarray data implemented in MATLAB
Source: BMC Bioinformatics. 2009 Oct 27;10:354. doi: 10.1186/1471-2105-10-354 (PMC2771024; doi:10.1186/1471-2105-10-354)
Supplement: Additional file 1 — Source code of Gene ARMADA. Gene ARMADA's MATLAB source code. The file should be extracted using a suitable program (e.g. Winzip, WinRAR, gzip or 7-Zip) and the extracted files and folders should be placed in MATLAB's path. The program can then start by typing ARMADA in MATLAB's command line. [file 1471-2105-10-354-S1.ZIP › ARMADA/FoldChangeEditor.m]

function varargout = FoldChangeEditor(varargin)
% FOLDCHANGEEDITOR M-file for FoldChangeEditor.fig
%      FOLDCHANGEEDITOR, by itself, creates a new FOLDCHANGEEDITOR or raises the existing
%      singleton*.
%
%      H = FOLDCHANGEEDITOR returns the handle to a new FOLDCHANGEEDITOR or the handle to
%      the existing singleton*.
%
%      FOLDCHANGEEDITOR('CALLBACK',hObject,eventData,handles,...) calls the local
%      function named CALLBACK in FOLDCHANGEEDITOR.M with the given input arguments.
%
%      FOLDCHANGEEDITOR('Property','Value',...) creates a new FOLDCHANGEEDITOR or raises the
%      existing singleton*.  Starting from the left, property value pairs are
%      applied to the GUI before FoldChangeEditor_OpeningFunction gets called.  An
%      unrecognized property name or invalid value makes property application
%      stop.  All inputs are passed to FoldChangeEditor_OpeningFcn via varargin.
%
%      *See GUI Options on GUIDE's Tools menu.  Choose "GUI allows only one
%      instance to run (singleton)".
%
% See also: GUIDE, GUIDATA, GUIHANDLES

% Edit the above text to modify the response to help FoldChangeEditor

% Last Modified by GUIDE v2.5 15-Oct-2007 18:48:39

% Begin initialization code - DO NOT EDIT
gui_Singleton = 1;
gui_State = struct('gui_Name',       mfilename, ...
                   'gui_Singleton',  gui_Singleton, ...
                   'gui_OpeningFcn', @FoldChangeEditor_OpeningFcn, ...
                   'gui_OutputFcn',  @FoldChangeEditor_OutputFcn, ...
                   'gui_LayoutFcn',  [] , ...
                   'gui_Callback',   []);
if nargin && ischar(varargin{1})
    gui_State.gui_Callback = str2func(varargin{1});
end

if nargout
    [varargout{1:nargout}] = gui_mainfcn(gui_State, varargin{:});
else
    gui_mainfcn(gui_State, varargin{:});
end
% End initialization code - DO NOT EDIT


% --- Executes just before FoldChangeEditor is made visible.
function FoldChangeEditor_OpeningFcn(hObject, eventdata, handles, varargin)

% Set Window size and Position
screensize=get(0,'screensize');                       
winsize=get(handles.FoldChangeEditor,'Position');
winwidth=winsize(3);
winheight=winsize(4);
screenwidth=screensize(3);                           
screenheight=screensize(4);                           
winpos=[0.5*(screenwidth-winwidth),0.5*(screenheight-winheight),winwidth,winheight];                          
set(handles.FoldChangeEditor,'Position',winpos);

% Get input
handles.names=varargin{1};
set(handles.controlPopup,'String',handles.names);
set(handles.treatedPopup,'String',handles.names);

% Default output
handles.controlIndices=[]; % Empty indices
handles.treatedIndices=[]; % Empty indices
handles.cancel=false;      % User did not press cancel

% Assign some internal variables
handles.currentControl=handles.names{1};
handles.currentTreated=handles.names{1};

% Update handles structure
guidata(hObject, handles);

% UIWAIT makes FoldChangeEditor wait for user response (see UIRESUME)
uiwait(handles.FoldChangeEditor);


% --- Outputs from this function are returned to the command line.
function varargout = FoldChangeEditor_OutputFcn(hObject, eventdata, handles) 

if (get(handles.cancelButton,'Value')==0)
    delete(handles.FoldChangeEditor);
elseif (get(handles.okButton,'Value')==0)
    delete(handles.FoldChangeEditor);
end

varargout{1}=handles.controlIndices;
varargout{2}=handles.treatedIndices;
varargout{3}=handles.cancel;


% --- Executes on selection change in controlPopup.
function controlPopup_Callback(hObject, eventdata, handles)

val=get(hObject,'Value');
conts=get(hObject,'String');
handles.currentControl=conts{val};
guidata(hObject,handles);


% --- Executes during object creation, after setting all properties.
function controlPopup_CreateFcn(hObject, eventdata, handles)

if ispc && isequal(get(hObject,'BackgroundColor'), get(0,'defaultUicontrolBackgroundColor'))
    set(hObject,'BackgroundColor','white');
end


% --- Executes on selection change in treatedPopup.
function treatedPopup_Callback(hObject, eventdata, handles)

val=get(hObject,'Value');
conts=get(hObject,'String');
handles.currentTreated=conts{val};
guidata(hObject,handles);


% --- Executes during object creation, after setting all properties.
function treatedPopup_CreateFcn(hObject, eventdata, handles)

if ispc && isequal(get(hObject,'BackgroundColor'), get(0,'defaultUicontrolBackgroundColor'))
    set(hObject,'BackgroundColor','white');
end


% --- Executes on selection change in choicesList.
function choicesList_Callback(hObject, eventdata, handles)

if ~isempty(get(hObject,'String'))
    set(handles.removeButton,'Enable','on')
else
    set(handles.removeButton,'Enable','off')
end
guidata(hObject,handles);


% --- Executes during object creation, after setting all properties.
function choicesList_CreateFcn(hObject, eventdata, handles)

if ispc && isequal(get(hObject,'BackgroundColor'), get(0,'defaultUicontrolBackgroundColor'))
    set(hObject,'BackgroundColor','white');
end


% --- Executes on button press in addButton.
function addButton_Callback(hObject, eventdata, handles)

% Get the wanted indices
indControl=strmatch(handles.currentControl,handles.names);
indTreated=strmatch(handles.currentTreated,handles.names);
% Check if already selected. If not, include else not
if ismember(indTreated,handles.treatedIndices)
    return
end

handles.controlIndices=[handles.controlIndices indControl];
handles.treatedIndices=[handles.treatedIndices indTreated];

% Update the list of calculations
oldstr=get(handles.choicesList,'String');
% p1=['Control: ',handles.names{indControl},', Treated: ',handles.names{indTreated},' '];
p2=['FC is: ',handles.names{indTreated},'/',handles.names{indControl}];
% addstr={[p1 p2]};
newstr=[oldstr;{p2}];
set(handles.choicesList,'String',newstr,'Max',length(newstr))
set(handles.removeButton,'Enable','on')

guidata(hObject,handles);


% --- Executes on button press in removeButton.
function removeButton_Callback(hObject, eventdata, handles)

% Get indices to remove
reminds=get(handles.choicesList,'Value');
str=get(handles.choicesList,'String');

% Update condition indices
handles.controlIndices(reminds)=[];
handles.treatedIndices(reminds)=[];
str(reminds)=[];

% Update list
set(handles.choicesList,'String',str,'Value',1,'Max',length(str))

% Check if empty so as to disable remove button
if isempty(get(handles.choicesList,'String'))
    set(hObject,'Enable','off')
end

guidata(hObject,handles);


% --- Executes on button press in okButton.
function okButton_Callback(hObject, eventdata, handles)

uiresume(handles.FoldChangeEditor);


% --- Executes on button press in cancelButton.
function cancelButton_Callback(hObject, eventdata, handles)

% Return defaults
handles.controlIndices=[];
handles.treatedIndices=[];
handles.cancel=true; % User pressed cancel
guidata(hObject,handles);
uiresume(handles.FoldChangeEditor);
