# Supplementary material for: Gene ARMADA: an integrated multi-analysis platform for microarray data implemented in MATLAB
Source: BMC Bioinformatics. 2009 Oct 27;10:354. doi: 10.1186/1471-2105-10-354 (PMC2771024; doi:10.1186/1471-2105-10-354)
Supplement: Additional file 1 — Source code of Gene ARMADA. Gene ARMADA's MATLAB source code. The file should be extracted using a suitable program (e.g. Winzip, WinRAR, gzip or 7-Zip) and the extracted files and folders should be placed in MATLAB's path. The program can then start by typing ARMADA in MATLAB's command line. [file 1471-2105-10-354-S1.ZIP › ARMADA/InputOutput/xlsread2xlsread8.m]

function [res,head] = xlsread2xlsread8(filename,numer,type,sh)

% xlsread8 to xlsread converter for use with RankGO.
% numer and type are virtual arguments for compatibility

if nargin<2
    numer=2;
    type='cell';
    sh='';
elseif nargin<3
    type='cell';
    sh='';
elseif nargin<4
        sh='';
end

[num,txt,raw]=xlsread(filename);

head=raw(1,:)';
res=raw(2:end,:);
