# Supplementary material for: Gene ARMADA: an integrated multi-analysis platform for microarray data implemented in MATLAB
Source: BMC Bioinformatics. 2009 Oct 27;10:354. doi: 10.1186/1471-2105-10-354 (PMC2771024; doi:10.1186/1471-2105-10-354)
Supplement: Additional file 1 — Source code of Gene ARMADA. Gene ARMADA's MATLAB source code. The file should be extracted using a suitable program (e.g. Winzip, WinRAR, gzip or 7-Zip) and the extracted files and folders should be placed in MATLAB's path. The program can then start by typing ARMADA in MATLAB's command line. [file 1471-2105-10-354-S1.ZIP › ARMADA/license.txt]

Academic Free License (AFL) v. 3.0

This Academic Free License (the "License") applies to any original work of authorship 
(the "Original Work") whose owner (the "Licensor") has placed the following licensing 
notice adjacent to the copyright notice for the Original Work:

Licensed under the Academic Free License version 3.0

1) Grant of Copyright License. Licensor grants You a worldwide, royalty-free, non-
exclusive, sublicensable license, for the duration of the copyright, to do the 
following:

a) to reproduce the Original Work in copies, either alone or as part of a collective 
work;

b) to translate, adapt, alter, transform, modify, or arrange the Original Work, 
thereby creating derivative works ("Derivative Works") based upon the Original Work;

c) to distribute or communicate copies of the Original Work and Derivative Works to 
the public, under any license of your choice that does not contradict the terms and 
conditions, including Licensor’s reserved rights and remedies, in this Academic Free 
License;

d) to perform the Original Work publicly; and

e) to display the Original Work publicly.

2) Grant of Patent License. Licensor grants You a worldwide, royalty-free, non-
exclusive, sublicensable license, under patent claims owned or controlled by the 
Licensor that are embodied in the Original Work as furnished by the Licensor, for the 
duration of the patents, to make, use, sell, offer for sale, have made, and import the 
Original Work and Derivative Works.

3) Grant of Source Code License. The term "Source Code" means the preferred form of 
the Original Work for making modifications to it and all available documentation 
describing how to modify the Original Work. Licensor agrees to provide a machine-
readable copy of the Source Code of the Original Work along with each copy of the 
Original Work that Licensor distributes. Licensor reserves the right to satisfy this 
obligation by placing a machine-readable copy of the Source Code in an information 
repository reasonably calculated to permit inexpensive and convenient access by You 
for as long as Licensor continues to distribute the Original Work.

4) Exclusions From License Grant. Neither the names of Licensor, nor the names of any 
contributors to the Original Work, nor any of their trademarks or service marks, may 
be used to endorse or promote products derived from this Original Work without express 
prior permission of the Licensor. Except as expressly stated herein, nothing in this 
License grants any license to Licensor’s trademarks, copyrights, patents, trade 
secrets or any other intellectual property. No patent license is granted to make, use, 
sell, offer for sale, have made, or import embodiments of any patent claims other than 
the licensed claims defined in Section 2. No license is granted to the trademarks of 
Licensor even if such marks are included in the Original Work. Nothing in this License 
shall be interpreted to prohibit Licensor from licensing under terms different from 
this License any Original Work that Licensor otherwise would have a right to license.

5) External Deployment. The term "External Deployment" means the use, distribution, or 
communication of the Original Work or Derivative Works in any way such that the 
Original Work or Derivative Works may be used by anyone other than You, whether those 
works are distributed or communicated to those persons or made available as an 
application intended for use over a network. As an express condition for the grants of 
license hereunder, You must treat any External Deployment by You of the Original Work 
or a Derivative Work as a distribution under section 1(c).

6) Attribution Rights. You must retain, in the Source Code of any Derivative Works 
that You create, all copyright, patent, or trademark notices from the Source Code of 
the Original Work, as well as any notices of licensing and any descriptive text 
identified therein as an "Attribution Notice." You must cause the Source Code for any 
Derivative Works that You create to carry a prominent Attribution Notice reasonably 
calculated to inform recipients that You have modified the Original Work.

7) Warranty of Provenance and Disclaimer of Warranty. Licensor warrants that the 
copyright in and to the Original Work and the patent rights granted herein by Licensor 
are owned by the Licensor or are sublicensed to You under the terms of this License 
with the permission of the contributor(s) of those copyrights and patent rights. 
Except as expressly stated in the immediately preceding sentence, the Original Work is 
provided under this License on an "AS IS" BASIS and WITHOUT WARRANTY, either express 
or implied, including, without limitation, the warranties of non-infringement, 
merchantability or fitness for a particular purpose. THE ENTIRE RISK AS TO THE QUALITY 
OF THE ORIGINAL WORK IS WITH YOU. This DISCLAIMER OF WARRANTY constitutes an essential 
part of this License. No license to the Original Work is granted by this License 
except under this disclaimer.

8) Limitation of Liability. Under no circumstances and under no legal theory, whether 
in tort (including negligence), contract, or otherwise, shall the Licensor be liable 
to anyone for any indirect, special, incidental, or consequential damages of any 
character arising as a result of this License or the use of the Original Work 
including, without limitation, damages for loss of goodwill, work stoppage, computer 
failure or malfunction, or any and all other commercial damages or losses. This 
limitation of liability shall not apply to the extent applicable law prohibits such 
limitation.

9) Acceptance and Termination. If, at any time, You expressly assented to this 
License, that assent indicates your clear and irrevocable acceptance of this License 
and all of its terms and conditions. If You distribute or communicate copies of the 
Original Work or a Derivative Work, You must make a reasonable effort under the 
circumstances to obtain the express assent of recipients to the terms of this License. 
This License conditions your rights to undertake the activities listed in Section 1, 
including your right to create Derivative Works based upon the Original Work, and 
doing so without honoring these terms and conditions is prohibited by copyright law 
and international treaty. Nothing in this License is intended to affect copyright 
exceptions and limitations (including “fair use” or “fair dealing”). This 
License shall terminate immediately and You may no longer exercise any of the rights 
granted to You by this License upon your failure to honor the conditions in Section 
1(c).

10) Termination for Patent Action. This License shall terminate automatically and You 
may no longer exercise any of the rights granted to You by this License as of the date 
You commence an action, including a cross-claim or counterclaim, against Licensor or 
any licensee alleging that the Original Work infringes a patent. This termination 
provision shall not apply for an action alleging patent infringement by combinations 
of the Original Work with other software or hardware.

11) Jurisdiction, Venue and Governing Law. Any action or suit relating to this License 
may be brought only in the courts of a jurisdiction wherein the Licensor resides or in 
which Licensor conducts its primary business, and under the laws of that jurisdiction 
excluding its conflict-of-law provisions. The application of the United Nations 
Convention on Contracts for the International Sale of Goods is expressly excluded. Any 
use of the Original Work outside the scope of this License or after its termination 
shall be subject to the requirements and penalties of copyright or patent law in the 
appropriate jurisdiction. This section shall survive the termination of this License.

12) Attorneys’ Fees. In any action to enforce the terms of this License or seeking 
damages relating thereto, the prevailing party shall be entitled to recover its costs 
and expenses, including, without limitation, reasonable attorneys' fees and costs 
incurred in connection with such action, including any appeal of such action. This 
section shall survive the termination of this License.

13) Miscellaneous. If any provision of this License is held to be unenforceable, such 
provision shall be reformed only to the extent necessary to make it enforceable.

14) Definition of "You" in This License. "You" throughout this License, whether in 
upper or lower case, means an individual or a legal entity exercising rights under, 
and complying with all of the terms of, this License. For legal entities, "You" 
includes any entity that controls, is controlled by, or is under common control with 
you. For purposes of this definition, "control" means (i) the power, direct or 
indirect, to cause the direction or management of such entity, whether by contract or 
otherwise, or (ii) ownership of fifty percent (50%) or more of the outstanding shares, 
or (iii) beneficial ownership of such entity.

15) Right to Use. You may use the Original Work in all ways not otherwise restricted 
or conditioned by this License or by law, and Licensor promises not to interfere with 
or be responsible for such uses by You.

16) Modification of This License. This License is Copyright © 2005 Lawrence Rosen. 
Permission is granted to copy, distribute, or communicate this License without 
modification. Nothing in this License permits You to modify this License as applied to 
the Original Work or to Derivative Works. However, You may modify the text of this 
License and copy, distribute or communicate your modified version (the "Modified 
License") and apply it to other original works of authorship subject to the following 
conditions: (i) You may not indicate in any way that your Modified License is the 
"Academic Free License" or "AFL" and you may not use those names in the name of your 
Modified License; (ii) You must replace the notice specified in the first paragraph 
above with the notice "Licensed under <insert your license name here>" or with a 
notice of your own that is not confusingly similar to the notice in this License; and 
(iii) You may not claim that your original works are open source software unless your 
Modified License has been approved by Open Source Initiative (OSI) and You comply with 
its license review and certification process.
