# Supplementary material for: Gene ARMADA: an integrated multi-analysis platform for microarray data implemented in MATLAB
Source: BMC Bioinformatics. 2009 Oct 27;10:354. doi: 10.1186/1471-2105-10-354 (PMC2771024; doi:10.1186/1471-2105-10-354)
Supplement: Additional file 1 — Source code of Gene ARMADA. Gene ARMADA's MATLAB source code. The file should be extracted using a suitable program (e.g. Winzip, WinRAR, gzip or 7-Zip) and the extracted files and folders should be placed in MATLAB's path. The program can then start by typing ARMADA in MATLAB's command line. [file 1471-2105-10-354-S1.ZIP › ARMADA/Matlab Altered/addIndicesAndBlocks.m]

function fixedStruct = addIndicesAndBlocks(maStruct)
% FeatureExtractor data does not have indices field. This needs adding and
% missing values need appending.

% Copyright 2005 The MathWorks, Inc.

numRows = max(maStruct.Rows);
numCols = max(maStruct.Columns);
Indices = zeros(numRows,numCols);
numVals = numel(maStruct.Rows);
for count = 1:numVals
    Indices(maStruct.Rows(count),maStruct.Columns(count)) = count;
end
Indices(Indices==0) = numVals+1;
maStruct.Data(end+1,:) = nan(1,size(maStruct.Data,2));
maStruct.Indices = Indices;
maStruct.Shape.BlockRange = [1,1];
maStruct.Shape.NumBlocks = 1;
maStruct.Blocks = 1;
maStruct.IDs{end+1} = '';
maStruct.Names{end+1} = '';
fixedStruct = maStruct;
