# Supplementary material for: Gene ARMADA: an integrated multi-analysis platform for microarray data implemented in MATLAB
Source: BMC Bioinformatics. 2009 Oct 27;10:354. doi: 10.1186/1471-2105-10-354 (PMC2771024; doi:10.1186/1471-2105-10-354)
Supplement: Additional file 1 — Source code of Gene ARMADA. Gene ARMADA's MATLAB source code. The file should be extracted using a suitable program (e.g. Winzip, WinRAR, gzip or 7-Zip) and the extracted files and folders should be placed in MATLAB's path. The program can then start by typing ARMADA in MATLAB's command line. [file 1471-2105-10-354-S1.ZIP › ARMADA/Matlab Altered/affyprobeseqread.m]

function S = affyprobeseqread(seqfile, cdf, varargin)
%AFFYPROBESEQREAD reads a data file describing the probe sequences on an
% Affymetrix GeneChip.
% 
%   S = AFFYPROBESEQREAD(SEQFILE, CDF) reads the probe sequence data file,
%   SEQFILE, of an Affymetrix GeneChip, and creates a structure, S. CDF can
%   be a structure or file name for CDF file. AFFYPROBESEQREAD can read a
%   tabulator-separated file with one row per probe, and a FASTA file with
%   one header for each probe. The returned structure with these fields
%       ProbeSetIDs 
%       ProbeIndices 
%       SequenceMatrix (int) - A=1, C=2, G=3, T=4, None = 0
%   The ProbeSetIDs are ordered as in CDF file, and ProbeIndices are
%   ordered according to the ProbesetIDs. For some probes that don't have
%   sequence information, the correspondent rows in SequenceMatrix should
%   contain all zeros.
% 
%   AFFYPROBESEQREAD(..., 'SEQPATH', SEQPATH) allows you to specify the
%   directory where the SEQFILE is stored.
% 
%   AFFYPROBESEQREAD(..., 'CDFPATH', CDFPATH) allows you to specify the
%   directory where the CDF file is stored.
% 
%   AFFYPROBESEQREAD(..., 'SEQONLY', TF) returns a structure with only a
%   SequenceMatrix field if TF set to true. Default is FALSE.
% 
%   Notes: 
%       1) The column names in the tabular file are: Probe set ID, Probe X,
%       Probe Y, probe interrogation position Probe Sequence, Target
%       strandedness. The file does not contain information of the chip
%       type. Please make sure that the file matches the CDF chip type
%       before using this function. 
%       2) The probe sequence FASTA file contains information of the chip
%       type, probeset ids, probe x, y, sequences in each probeset, and the
%       interrogation_position. 
%   
%   Example:
% 
%       % Read in a sequence fasta file, and the array's CDF library file
%       S = affyprobeseqread('HG-U95A_probe_fasta', 'HG_U95A.CDF');
%       
%       % Read in a sequence file in a specified directory, and a CDF 
%       % structure already in workspace. Your file may be in a different
%       % location.
%      
%       S = affyprobeseqread('HG-U95A_probe_tab',hgu95aCDFStruct,...
%                      'seqpath','C:\Affymetrix\SequenceFiles\HGGenome');
%       % To get the sequences of the first probeset in S.SequenceMatrix
%       seq = int2nt(S.SequenceMatrix(1:20, :))
% 
%   Sequence files and CDF library files are available from
%   http://www.affymetrix.com/support/technical/byproduct.affx
%   
%   See also AFFYPROBEAFFINITIES, AFFYREAD, CELINTENSITYREAD, GCRMA,
%   GCRMABACKADJ, PROBELIBRARYINFO, PROBESETLOOKUP, PROBESETVALUES.
% 
%   GeneChip and Affymetrix are registered trademarks of Affymetrix, Inc.

% Copyright 2006 The MathWorks, Inc.
% $Revision: 1.1.6.3 $   $Date: 2006/12/12 23:56:10 $ 

% Currently only supported on Windows if needs to read a CDF file.

S =[];
if nargin < 2
    error('Bioinfo:affyprobeseqread:TooFewInputArguments',...
        'Too few input arguments to %s.',mfilename);
end

if ~ischar(seqfile) || (iscellstr(seqfile)&& length(seqfile) > 1) 
    error('Bioinfo:affyprobeseqread:SequenceFileNameNotAString',...
          '%s must be a string.', seqfile);
end

cdf_struct = [];
cdffile =[];
if isstruct(cdf) && isfield(cdf,'ChipType')
    cdf_struct = cdf;
elseif ischar(cdf) || (iscellstr(cdf)&& length(cdf) == 1)
    cdffile = cdf;
    if ~ispc
        error('Bioinfo:affyprobeseqread:ReadCDFFilesONWindowsOnly',...
            'AFFYPROBESEQREAD reading CDF file is only supported on Windows.');
    end
else
    name = inputname(2);
    error('Bioinfo:affyprobeseqread:NotACDFStructureORFileName',...
          '%s must be a CDF structure or file name.', name);
end

% Initialization
seqpath = pwd; 
cdfpath = '';
seqonly = false;

% Deal with the various inputs
if nargin > 2
    if rem(nargin,2) == 1
        error('Bioinfo:affyprobeseqread:IncorrectNumberOfArguments',...
            'Incorrect number of arguments to %s.',mfilename);
    end
    okargs = {'seqpath', 'cdfpath', 'seqonly'};
    for j=1:2:nargin-3
        pname = varargin{j};
        pval = varargin{j+1};
        k = find(strncmpi(pname, okargs, numel(pname)));
        if isempty(k)
            error('Bioinfo:affyprobeseqread:UnknownParameterName',...
                'Unknown parameter name: %s.',pname);
        elseif length(k)>1
            error('Bioinfo:affyprobeseqread:AmbiguousParameterName',...
                'Ambiguous parameter name: %s.',pname);
        else
            switch(k)
                case 1 % seqpath
                    if ~ischar(pval)
                        error('Bioinfo:affyprobeseqread:SeqPathNotAString',...
                            '%s must be a string.',...
                            upper(pname));
                    end
                    seqpath = pval;
                case 2 % cdfpath
                    if ~ischar(pval)
                        error('Bioinfo:affyprobeseqread:CDFPathNotAString',...
                            '%s must be a string.',...
                            upper(pname));
                    end
                    cdfpath = pval;
                case 3 % seqonly flag
                    seqonly = opttf(pval);
                    if isempty(seqonly)
                        error('Bioinfo:affyprobeseqread:InputOptionNotLogical',...
                            '%s must be a logical value, true or false.',...
                            upper(char(okargs(k))));
                    end
            end
        end
    end
end

% Check seqfile is a file
fullseqfile = [seqpath, filesep, seqfile];
if  (exist(fullseqfile,'file') || exist(fullfile(cd,fullseqfile),'file'))
    % continue
else
    error('Bioinfo:affyprobeseqread:CannotReadInput',...
        'Cannot read input file "%s".\nPlease check the file has correct path and file name.', fullseqfile);
end

chip_type = [];
probe_ids = []; %#ok
probe_xs = []; %#ok
probe_seqs = []; %#ok

%-----------------------------------------------
% Guess the file format, let FASTAREAD check it first
try
    seq_struct = fastaread(fullseqfile);
    [chip_type, probe_ids, probe_xs, probe_seqs] = handlefastatext(seq_struct);
    fastaflag = true;
catch
    % File not exist or not a fasta file
    [msg, eid] = lasterr(''); %

    if ~strcmpi(eid, 'Bioinfo:fastaread:FastaNotValid')
        eid = strrep(eid, 'fastaread', 'affyprobeseqread');
        [t, msg] = strtok(msg, sprintf('\n')); %#ok
        error(eid, strtrim(msg));
    end

    fastaflag = false;
end

if ~fastaflag
    % Tabular sequence file
    try
        fid = fopen(fullseqfile,'rt');
        % Pass  the empty lines
        pos = ftell(fid);
        while isempty(fgetl(fid))
            pos = ftell(fid);
        end
        fseek(fid, pos, -1);

        % Check for Probe at the beginning of the first line
        tline = fgetl(fid);
        if ~isempty(regexp(tline, '^Probe','once'))
            c = textscan(fid, '%s%d%*d%*d%s%*[^\n]');
            fclose(fid);

            probe_ids = c{1};
            probe_xs = c{2};
            probe_seqs = c{3};
        else
            fclose(fid);
            error('Bioinfo:affyprobeseqread:UnknowSequenceFileFormat',...
                'The input file "%s" contains data in an unknown format.', fullseqfile);
        end
    catch
        [msg, eid] = lasterr('');
        if ~strcmpi(eid, 'Bioinfo:affyprobeseqread:UnknowSequenceFileFormat')
            msg = sprintf('Cannot read input file "%s".', fullseqfile);
            eid = 'Bioinfo:affyprobeseqread:CannotReadInput';
        end
        error(eid, msg);
    end
end

% Check CDF 
if isempty(cdf_struct) && ~isempty(cdffile)
    % Read cdf file
    fullcdf = [cdfpath, filesep, cdffile];
    try
        cdf_struct = affyread(fullcdf);
    catch
        [msg, msgid] = lasterr('');
        msgid = strrep(msgid, 'affyread', 'affyprobeseqread');
        [t, msg] = strtok(msg, sprintf('\n')); %#ok
        error(msgid,[strtrim(msg), '\nPlease check %s is correct CDF file.'], fullcdf);
    end
end

% Fasta file contains chip_type information, compare with CDF chiptype
if ~isempty(chip_type)
    chip_type = chip_type{:};
    if ~strcmpi(chip_type, cdf_struct.ChipType)
        warning('Bioinfo:affyprobeseqread:ChipTypeNameNotMatch',...
            'The ChipType: %s in the sequence file did not match the ChipType %s in the library file.',...
            chip_type, cdf_struct.ChipType);
    end
end

% Build output structure
nProbeSets = cdf_struct.NumProbeSets;
nProbes = sum([cdf_struct.ProbeSets.NumPairs]);
probesetIDs = {cdf_struct.ProbeSets.Name}';

% Loop through the probesets to get sequences for each probe, and conver the
% sequences into a nProbes x 25 matrix 
seqmatrix = zeros(nProbes, 25, 'uint8');
probeIndices = zeros(nProbes,1, 'uint8');

% Unique probe_ids so less strcmpi time
[unique_probe_ids, I_first] = unique(probe_ids, 'first');
[unique_probe_ids, I_last] = unique(probe_ids, 'last');

probeCount = 0;

h=waitbar(0,'Parsing probe sequences file. Please wait...');
count=0;
ce=ceil(nProbeSets/500);

for i = 1:nProbeSets
    if mod(i,500)==0
        count=count+1;
        waitbar(count/ce);
    end
    
    numPairs = cdf_struct.ProbeSets(i).NumPairs;
    thePairs = cdf_struct.ProbeSets(i).ProbePairs;
    theId = probesetIDs{i};
    
    id = strcmpi(theId, unique_probe_ids);
    
    probex = probe_xs(I_first(id):I_last(id));
    probeseq = probe_seqs(I_first(id):I_last(id));
    
    if isempty(probeseq) % if the probe set sequences are not provided
        seqmatrix(probeCount+1 : probeCount + numPairs, :) = 0;
    elseif size(probeseq, 1) ~= numPairs
        cdf_probeX = thePairs(:,3);
        for j = 1:numPairs
            xloc = find(probex == cdf_probeX(j));
            if isempty(xloc)
                seqmatrix(probeCount+j, :) = 0;
            else
                seqmatrix(probeCount+j, :) = nt2int(char(probeseq(xloc)));
            end
        end
    else
        % Order probeseq with the order in CDF file
        [dummy, loc] = ismember(probex, thePairs(:,3));
        probeseq(loc) = probeseq;

        seqmatrix(probeCount+1 : probeCount + numPairs, :) = nt2int(char(probeseq));
    end

    probeIndices(probeCount+1 : probeCount + numPairs) = (0:numPairs-1)';
    probeCount = probeCount + numPairs;
end

close(h);

if ~seqonly
    S.ProbesetIDs = probesetIDs;
    S.ProbeIndices = probeIndices;
end

S.SequenceMatrix = seqmatrix;

%------------------------------------------------------------
function [chip_type, probe_ids, probe_xs, probe_seqs] = handlefastatext(seq_struct)
% Parsing the fasta sequence file

probe_headers = {seq_struct.Header};
probe_seqs = {seq_struct.Sequence}';

N = length(probe_headers);

probe_ids = cell(N,1);
probe_xs = zeros(N,1);

for i = 1:N
    [chip_type, probe_ids(i), probe_xs(i)]= strread(probe_headers{i},...
                     '%*s%s%s%d%*[^\n]', 'delimiter', ':');
end
