# Supplementary material for: Gene ARMADA: an integrated multi-analysis platform for microarray data implemented in MATLAB
Source: BMC Bioinformatics. 2009 Oct 27;10:354. doi: 10.1186/1471-2105-10-354 (PMC2771024; doi:10.1186/1471-2105-10-354)
Supplement: Additional file 1 — Source code of Gene ARMADA. Gene ARMADA's MATLAB source code. The file should be extracted using a suitable program (e.g. Winzip, WinRAR, gzip or 7-Zip) and the extracted files and folders should be placed in MATLAB's path. The program can then start by typing ARMADA in MATLAB's command line. [file 1471-2105-10-354-S1.ZIP › ARMADA/Matlab Altered/checkmastruct.m]

function valid = checkmastruct(maStruct)
% CHECKMASTRUCT checks for standard mastruct types
%
% Currently supported: GenePix, Imagene, SPOT

% Copyright 2003-2005 The MathWorks, Inc.
% $Revision: 1.1.12.3 $   $Date: 2005/12/12 23:12:12 $
valid =  isfield(maStruct,'Header')&& isfield(maStruct.Header,'Type') && ...
        (~isempty(strfind(maStruct.Header.Type,'GenePix')) ...
        || ~isempty(strfind(maStruct.Header.Type,'FeatureExtractor'))...
        || ~isempty(strfind(maStruct.Header.Type,'SPOT'))...
        || ~isempty(strfind(maStruct.Header.Type,'ImaGene')));
