# Supplementary material for: Gene ARMADA: an integrated multi-analysis platform for microarray data implemented in MATLAB
Source: BMC Bioinformatics. 2009 Oct 27;10:354. doi: 10.1186/1471-2105-10-354 (PMC2771024; doi:10.1186/1471-2105-10-354)
Supplement: Additional file 1 — Source code of Gene ARMADA. Gene ARMADA's MATLAB source code. The file should be extracted using a suitable program (e.g. Winzip, WinRAR, gzip or 7-Zip) and the extracted files and folders should be placed in MATLAB's path. The program can then start by typing ARMADA in MATLAB's command line. [file 1471-2105-10-354-S1.ZIP › ARMADA/Matlab Altered/distchck.m]

function [errorcode,varargout] = distchck(nparms,varargin)
%DISTCHCK Checks the argument list for the probability functions.

%   Copyright 1993-2002 The MathWorks, Inc. 
%   $Revision: 2.12 $  $Date: 2002/05/08 18:43:58 $

errorcode = 0;
varargout = varargin;

if nparms == 1
    return;
end

% Get size of each input, check for scalars, copy to output
isscalar = (cellfun('prodofsize',varargin) == 1);

% Done if all inputs are scalars.  Otherwise fetch their common size.
if (all(isscalar)), return; end

n = nparms;

for j=1:n
   sz{j} = size(varargin{j});
end
t = sz(~isscalar);
size1 = t{1};

% Scalars receive this size.  Other arrays must have the proper size.
for j=1:n
   sizej = sz{j};
   if (isscalar(j))
      t = zeros(size1);
      t(:) = varargin{j};
      varargout{j} = t;
   elseif (~isequal(sizej,size1))
      errorcode = 1;
      return;
   end
end
