# Supplementary material for: Gene ARMADA: an integrated multi-analysis platform for microarray data implemented in MATLAB
Source: BMC Bioinformatics. 2009 Oct 27;10:354. doi: 10.1186/1471-2105-10-354 (PMC2771024; doi:10.1186/1471-2105-10-354)
Supplement: Additional file 1 — Source code of Gene ARMADA. Gene ARMADA's MATLAB source code. The file should be extracted using a suitable program (e.g. Winzip, WinRAR, gzip or 7-Zip) and the extracted files and folders should be placed in MATLAB's path. The program can then start by typing ARMADA in MATLAB's command line. [file 1471-2105-10-354-S1.ZIP › ARMADA/Matlab Altered/Image/iptancestor.m]

function p = iptancestor(h,type)
%IPTANCESTOR Get object ancestor.
%   P = IPTANCESTOR(H,TYPE) returns the handle of the ancestor of h of type
%   TYPE.
%
%   Note: IPTANCESTOR does no error checking and assumes that the sought after
%   ancestor is alive and well. If this is not guaranteed, use ANCESTOR 
%   instead.
%
%   See also ANCESTOR.

%   Copyright 2005 The MathWorks, Inc.
%   $Revision $  $Date: 2005/06/20 03:10:23 $

p = h;
while ~strcmpi(get(p,'type'),type)
  p = get(p,'parent');
end
