# Supplementary material for: Gene ARMADA: an integrated multi-analysis platform for microarray data implemented in MATLAB
Source: BMC Bioinformatics. 2009 Oct 27;10:354. doi: 10.1186/1471-2105-10-354 (PMC2771024; doi:10.1186/1471-2105-10-354)
Supplement: Additional file 1 — Source code of Gene ARMADA. Gene ARMADA's MATLAB source code. The file should be extracted using a suitable program (e.g. Winzip, WinRAR, gzip or 7-Zip) and the extracted files and folders should be placed in MATLAB's path. The program can then start by typing ARMADA in MATLAB's command line. [file 1471-2105-10-354-S1.ZIP › ARMADA/Matlab Altered/Image/isDefaultXYData.m]

function [isXDataDefault,isYDataDefault] = isDefaultXYData(himage)
%isDefaultXYData Checks if image object has default XData and YData.
%   isDefaultXYData(himage) checks that an image object, HIMAGE, has default
%   XData and YData.  HIMAGE must be a valid image handle object.

%   Copyright 1993-2004 The MathWorks, Inc.  
%   $Revision: 1.1.8.1 $  $Date: 2004/08/10 01:50:24 $

[imageHeight,imageWidth,p] = size(get(himage,'CData'));
defaultXData = [1 imageWidth];
defaultYData = [1 imageHeight];   

isXDataDefault = isequal(get(himage,'XData'),defaultXData);
isYDataDefault = isequal(get(himage,'YData'),defaultYData);
