# Supplementary material for: Gene ARMADA: an integrated multi-analysis platform for microarray data implemented in MATLAB
Source: BMC Bioinformatics. 2009 Oct 27;10:354. doi: 10.1186/1471-2105-10-354 (PMC2771024; doi:10.1186/1471-2105-10-354)
Supplement: Additional file 1 — Source code of Gene ARMADA. Gene ARMADA's MATLAB source code. The file should be extracted using a suitable program (e.g. Winzip, WinRAR, gzip or 7-Zip) and the extracted files and folders should be placed in MATLAB's path. The program can then start by typing ARMADA in MATLAB's command line. [file 1471-2105-10-354-S1.ZIP › ARMADA/Matlab Altered/Image/isJavaFigure.m]

function tf = isJavaFigure
%isJavaFigure True if figures are Java figures.  
%   TF = isJavaFigure returns true if Java is supported and false if Java is
%   not supported.

%   Copyright 1993-2006 The MathWorks, Inc.
%   $Revision: 1.1.8.3 $  $Date: 2006/10/14 12:23:04 $
  
if usejava('awt')
    tf = true;
else
    tf = false;
end
