# Supplementary material for: Gene ARMADA: an integrated multi-analysis platform for microarray data implemented in MATLAB
Source: BMC Bioinformatics. 2009 Oct 27;10:354. doi: 10.1186/1471-2105-10-354 (PMC2771024; doi:10.1186/1471-2105-10-354)
Supplement: Additional file 1 — Source code of Gene ARMADA. Gene ARMADA's MATLAB source code. The file should be extracted using a suitable program (e.g. Winzip, WinRAR, gzip or 7-Zip) and the extracted files and folders should be placed in MATLAB's path. The program can then start by typing ARMADA in MATLAB's command line. [file 1471-2105-10-354-S1.ZIP › ARMADA/Matlab Altered/iseuclidean.m]

function t = iseuclidean(D)
%ISEUCLIDEAN Is a distance matrix Euclidean?
%   T = ISEUCLIDEAN(D) returns a logical indicating whether or not the
%   dissimilarity matrix D is a Euclidean distance matrix, i.e., whether
%   there exist n points in p-dimensional space (for some p < n) such that
%   their Euclidean distances are given by D.  D may be specified as either
%   a full (square, symmetric) dissimilarity matrix, or as the lower
%   triangle (e.g., output by PDIST).
%
%   This algorithm is essentially classical multidimensional scaling.
%
%   See also CMDSCALE, PDIST, LINKAGE.
%
%   References:
%     [1] Seber, G.A.F., Multivariate Observations, Wiley, 1984

%   Copyright 1993-2002 The MathWorks, Inc. 
%   $Revision: 1.4 $ $Date: 2002/02/04 19:25:44 $

[n m] = size(D);
del = 10*eps;

% lower triangle form for D
if n == 1
    % make sure it's a valid dissimilarity matrix
    n = (1+sqrt(1+8*m))/2;
    if n == fix(n) & all(D >= 0)
        D = squareform(D);
    else
        warning('Not a valid dissimilarity or distance matrix.')
        t = logical(0);
        return
    end
    
% full matrix form, make sure it's valid dissimilarity matrix
elseif n ~= m | any(any(D < 0 | abs(D - D') > del*max(max(D)))) | any(diag(D) > del)
    warning('Not a valid dissimilarity or distance matrix.')
    t = logical(0);
    return
end

P = eye(n) - repmat(1/n,n,n);
B = P * (-.5 * D .* D) * P;
g = eig((B+B')./2); % guard against spurious complex e-vals from roundoff
t = all(-eps^(3/4)*max(abs(g)) <= g); % all non-negative eigenvals (within roundoff)?
