# Supplementary material for: Gene ARMADA: an integrated multi-analysis platform for microarray data implemented in MATLAB
Source: BMC Bioinformatics. 2009 Oct 27;10:354. doi: 10.1186/1471-2105-10-354 (PMC2771024; doi:10.1186/1471-2105-10-354)
Supplement: Additional file 1 — Source code of Gene ARMADA. Gene ARMADA's MATLAB source code. The file should be extracted using a suitable program (e.g. Winzip, WinRAR, gzip or 7-Zip) and the extracted files and folders should be placed in MATLAB's path. The program can then start by typing ARMADA in MATLAB's command line. [file 1471-2105-10-354-S1.ZIP › ARMADA/Matlab Altered/linkagemex.cpp]

#include "mex.h"
#include <math.h>
#include <string.h>

/* linkagemex.cpp - Create hierarchical cluster tree

   This is a MEX-file for MATLAB.
   Copyright 2003-2006 The MathWorks, Inc.

   $Revision: 1.1.6.5 $

   This function may give the wrong answer if compiled with MSVC 6.0 or
   less in Windows  (see line 205) */

/* #define ISNAN(a) (mxIsNaN(a)) */
#define ISNAN(a) (a != a)
#define MAX_NUM_OF_INPUT_ARG_FOR_PDIST 50


template<class TEMPL>
void mexLinkageTEMPLATE(
    int nlhs,             /* Number of left hand side (output) arguments */
    mxArray *plhs[],      /* Array  of left hand side (output) arguments */
    int nrhs,             /* Number of right hand side (input) arguments */
    const mxArray *prhs[],/* Array  of right hand side (input) arguments */
    int call_pdist,
    TEMPL classDummy
)
{
enum method_types
    {single,complete,average,weighted,centroid,median,ward} method_key;
static TEMPL  inf;
char          method[3];
mwSize        m,m2,m2m3,m2m1,n,i,j,bn,bc,bp,p1,p2,q,q1,q2,h,k,l,g;
mwSize        nk,nl,ng,nkpnl,sT,N;
mwSize        *obp,*scl,*K,*L;
TEMPL         *y,*yi,*s,*b1,*b2,*T;
TEMPL         t1,t2,t3,rnk,rnl;
int           uses_scl = false,  no_squared_input = true;
mxArray       *pdist_lhs[1], *pdist_rhs[MAX_NUM_OF_INPUT_ARG_FOR_PDIST];

/* get the method */
mxGetString(prhs[1],method,3);
if       ( strcmp(method,"si") == 0 ) method_key = single;
else if  ( strcmp(method,"co") == 0 ) method_key = complete;
else if  ( strcmp(method,"av") == 0 ) method_key = average;
else if  ( strcmp(method,"we") == 0 ) method_key = weighted;
else if  ( strcmp(method,"ce") == 0 ) method_key = centroid;
else if  ( strcmp(method,"me") == 0 ) method_key = median;
else if  ( strcmp(method,"wa") == 0 ) method_key = ward;
else mexErrMsgIdAndTxt("stats:linkagemex:UnknownLinkageMethod",
    "Unknown linkage method.");

if ((method_key==centroid) || (method_key==median) || (method_key==ward))
     no_squared_input = false;
else
     no_squared_input = true;

/* set the pairwise distances by calling pdist.m, or ... */
if (call_pdist) {
    if (!mxIsCell(prhs[2]))
       mexErrMsgIdAndTxt("stats:linkagemex:ThirdInputInvalid",
       "Third input argument to linkagemex must be a cell.");

    /* prepare input arguments for pdist.m */
    pdist_rhs[0] = (mxArray *) prhs[0];

    /* see how many additional input arguments we have for pdist */
    mwSize nPdistExtraArgs = mxGetNumberOfElements(prhs[2]);
    if (nPdistExtraArgs > MAX_NUM_OF_INPUT_ARG_FOR_PDIST-1)
          mexErrMsgIdAndTxt("stats:linkagemex:ToManyArgumentsForPDIST",
          "Maximum number of arguments to pass to 'PDIST' exceeded.");

    /* get the pointers to the additional arguments */
    for (j=0; j<nPdistExtraArgs; j++) pdist_rhs[1+j] = mxGetCell(prhs[2],j);

    /* call pdist.m, and let it make sure the resulting distance matrix will
     * not be too big */
    int err = mexCallMATLAB(1,pdist_lhs,nPdistExtraArgs+1,pdist_rhs,"pdist");

    /*  create a pointer to the pairwise distances */
    y = (TEMPL *) mxGetData(pdist_lhs[0]);

    /* get the dimensions of inputs */
    m  = mxGetM(prhs[0]);          /* number of observations --> m */
    n  = mxGetN(pdist_lhs[0]);     /* number of pairwise distances --> n */

    /* square the pairwise distances if needed */
    if (!no_squared_input) for (i=0; i<n; i++)  y[i] = y[i] * y[i];
    
/* ... or by copying them from the MATLAB workspace */
} else {
    /* get the dimensions of inputs */
    n  = mxGetN(prhs[0]);                /* number of pairwise distances --> n */
    m = (mwSize) ceil(sqrt(2*(double)n));   /* size of distance matrix --> m = (1 + sqrt(1+8*n))/2 */

    /*  create a pointer to the input pairwise distances */
    yi = (TEMPL *) mxGetData(prhs[0]);

    /* set space to copy the input */
    y =  (TEMPL *) mxMalloc(n * sizeof(TEMPL));

    /* copy input and compute Y^2 if necessary.  lots of books use 0.5*Y^2
     * for ward's, but the 1/2 makes no difference */
    if (no_squared_input) memcpy(y,yi,n * sizeof(TEMPL));
    else /* then it is ward's, centroid, or median */
        for (i=0; i<n; i++) y[i] = yi[i] * yi[i];
}

/* calculate some other constants */
bn   = m-1;                        /* number of branches     --> bn */
m2   = m * 2;                      /* 2*m */
m2m3 = m2 - 3;                     /* 2*m - 3 */
m2m1 = m2 - 1;                     /* 2*m - 1 */

inf  = (TEMPL) mxGetInf();     /* inf */

/*  allocate space for the output matrix  */
plhs[0] = mxCreateNumericMatrix(bn,3,mxGetClassID(prhs[0]),mxREAL);

/*  create pointers to the output matrix */
b1 = (TEMPL *) mxGetData(plhs[0]);   /*leftmost  column */
b2 = b1 + bn;                        /*center    column */
s  = b2 + bn;                        /*rightmost column */

/* find the best value for N (size of the temporal vector of  */
/* minimums) depending on the problem size */
if      (m>1023) N = 512;
else if (m>511)  N = 256;
else if (m>255)  N = 128;
else if (m>127)  N = 64;
else if (m>63)   N = 32;
else             N = 16;
if (method_key == single) N = N >> 2;

/* set space for the vector of minimums (and indexes) */
T = (TEMPL *) mxMalloc(N * sizeof(TEMPL));
K = (mwSize *) mxMalloc(N * sizeof(mwSize));
L = (mwSize *) mxMalloc(N * sizeof(mwSize));

/* set space for the obs-branch pointers  */
obp = (mwSize *) mxMalloc(m * sizeof(mwSize));
switch (method_key) {
    case average:
    case centroid:
    case ward:
        uses_scl = true;
        /* set space for the size of clusters vector */
        scl = (mwSize *) mxMalloc(m * sizeof(mwSize));
        /* initialize obp and scl */
        for (i=0; i<m; obp[i]=i, scl[i++]=1);
        break;
    default: /*all other cases */
        /* only initialize obp */
        for (i=0; i<m; i++) obp[i]=i;
} /* switch (method_key) */


sT = 0;  t3 = inf;

for (bc=0,bp=m;bc<bn;bc++,bp++){
/* *** MAIN LOOP ***
bc is a "branch counter" --> bc = [ 0:bn-1]
bp is a "branch pointer" --> bp = [ m:m+bc-1 ], it is used to point
   branches in the output since the values [0:m-1]+1 are reserved for
   leaves.
*/

    /* /* /* /* /* /* /* /* /* /* /* /* /* /* /* /* /* /* /* /* /* /* /* /*
    find the "k","l" indices of the minimum distance "t1" in the remaining
    half matrix, the new computed distances to the new cluster will be placed
    in the row/col "l", then the leftmost column in the matrix of pairwise
    distances will be moved to the row/col "k", so the whole matrix of
    distances is smaller at every step */

    /*  OLD METHOD: search for the minimun in the whole "y" at every branch
    iteration
    t1 = inf;
    p1 = ((m2m1 - bc) * bc) >> 1; /* finds where the remaining matrix starts
    for (j=bc; j<m; j++) {
     for (i=j+1; i<m; i++) {
       t2 = y[p1++];
       if (t2<t1) { k=j, l=i, t1=t2;}
       }
    }
    */

    /*  NEW METHOD: Keeps a sorted vector "T" with the N minimum distances,
    at every branch iteration we only pick the first entry. Now the whole
    "y" is not searched at every step, we will search it again only when
    all the entries in "T" have been used or invalidated. However, we need
    to keep track of invalid distances already sorted in "y", and also
    update the index vectors "K" and "L" with permutations occurred in the
    half matrix "y"
    */

    /* cuts "T" so it does not contain any distance greater than any of the
       new distances computed when joined the last clusters ("t3" contains
       the minimum new distance computed in the last iteration). */
    for (h=0;((T[h]<t3) && (h<sT));h++);
    sT = h; t3 = inf;
    /* ONLY when "T" is empty it searches again "y" for the N minimum
       distances  */
    if (sT==0) {
        for (h=0; h<N; T[h++]=inf);
        p1 = ((m2m1 - bc) * bc) >> 1; /* finds where the matrix starts */
        for (j=bc; j<m; j++) {
            for (i=j+1; i<m; i++) {
                t2 = y[p1++];
                /*  this would be needed to solve NaN bug in MSVC*/
                /*  if (!mxIsNaN(t2)) { */
                 if (t2 <= T[N-1]) {
                    for (h=N-1; ((t2 <= T[h-1]) && (h>0)); h--) {
                        T[h]=T[h-1];
                        K[h]=K[h-1];
                        L[h]=L[h-1];
                    } /* for (h=N-1 ... */
                    T[h] = t2;
                    K[h] = j;
                    L[h] = i;
                    sT++;
               } /* if (t2<T[N-1]) */
               /*}*/
            } /*  for (i= ... */
        } /* for (j= ... */
        if (sT>N) sT=N;
    } /* if (sT<1) */

    /* if sT==0 but bc<bn then the remaining distances in "T" must be
       NaN's ! we break the loop, but still need to fill the remaining
       output rows with linkage info and NaN distances
    */
    if (sT==0) break;


    /* the first entry in the ordered vector of distances "T" is the one
       that will be used for this branch, "k" and "l" are its indexes */
    k=K[0]; l=L[0]; t1=T[0];

    /* some housekeeping over "T" to inactivate all the other minimum
       distances which also have a "k" or "l" index, and then also take
       care of those indexes of the distances which are in the leftmost
       column */
    for (h=0,i=1;i<sT;i++) {
        /* test if the other entries of "T" belong to the branch "k" or "l"
           if it is true, do not move them in to the updated "T" because
           these distances will be recomputed after merging the clusters */
        if ( (k!=K[i]) && (l!=L[i]) && (l!=K[i]) && (k!=L[i]) ) {
            T[h]=T[i];
            K[h]=K[i];
            L[h]=L[i];
            /* test if the preserved distances in "T" belong to the
               leftmost column (to be permutated), if it is true find out
               the value of the new indices for such entry */
            if (bc==K[h]) {
                if (k>L[h]) {
                    K[h] = L[h];
                    L[h] = k;
                } /* if (k> ...*/
                else K[h] = k;
            } /* if (bc== ... */
            h++;
        } /* if k!= ... */
    } /* for (h=0 ... */
    sT=h; /* the new size of "T" after the shifting */

    /* Update output for this branch, puts smaller pointers always in the
       leftmost column */
    if (obp[k]<obp[l]) {
        *b1++ = (TEMPL) (obp[k]+1); /* +1 since Matlab ptrs start at 1 */
        *b2++ = (TEMPL) (obp[l]+1);
    } else {
        *b1++ = (TEMPL) (obp[l]+1);
        *b2++ = (TEMPL) (obp[k]+1);
    }
    *s++ = (no_squared_input) ? t1 : sqrt(t1);

    /* Updates obs-branch pointers "obp" */
    obp[k] = obp[bc];        /* new cluster branch ptr */
    obp[l] = bp;             /* leftmost column cluster branch ptr */

    /* /* /* /* /* /* /* /* /* /* /* /* /* /* /* /* /* /* /* /* /* /* /* /*
    Merges two observations/clusters ("k" and "l") by re-calculating new
    distances for every remaining observation/cluster and place the
    information in the row/col "l" */

    /*

    example:  bc=2  k=5  l=8   bn=11   m=12

    0
    1    N                             Pairwise
    2    N   N                         Distance
    3    N   N   Y                     Half Matrix
    4    N   N   Y   Y
    5    N   N  p1*  *   *
    6    N   N   Y   Y   Y   +
    7    N   N   Y   Y   Y   +   Y
    8    N   N  p2*  *   *   []  +   +
    9    N   N   Y   Y   Y   o   Y   Y   o
    10   N   N   Y   Y   Y   o   Y   Y   o   Y
    11   N   N   Y   Y   Y   o   Y   Y   o   Y   Y

         0   1   2   3   4   5   6   7   8   9   10   11


    p1 is the initial pointer for the kth row-col
    p2 is the initial pointer for the lth row-col
    *  are the samples touched in the first loop
    +  are the samples touched in the second loop
    o  are the samples touched in the third loop
    N  is the part of the whole half matrix which is no longer used
    Y  are all the other samples (not touched)

    */

    /* computing some limit constants to set up the 3-loops to
       transverse Y */
    q1 = bn - k - 1;
    q2 = bn - l - 1;

    /* initial pointers to the "k" and  "l" entries in the remaining half
       matrix */
    p1 = (((m2m1 - bc) * bc) >> 1) + k - bc - 1;
    p2 = p1 - k + l;

    if (uses_scl) {
         /* Get the cluster cardinalities  */
         nk     = scl[k];
         nl     = scl[l];
         nkpnl  = nk + nl;

         /* Updates cluster cardinality "scl" */
         scl[k] = scl[bc];        /* letfmost column cluster cardinality */
         scl[l] = nkpnl;          /* new cluster cardinality */

    } /* if (uses_scl) */

    /* some other values that we want to compute outside the loops */
    switch (method_key) {
        case centroid:
            t1 = t1 * ((TEMPL) nk * (TEMPL) nl) / ((TEMPL) nkpnl * (TEMPL) nkpnl);
        case average:
            /* Computes weighting ratios */
            rnk = (TEMPL) nk / (TEMPL) nkpnl;
            rnl = (TEMPL) nl / (TEMPL) nkpnl;
            break;
        case median:
            t1 = t1/4;
    } /* switch (method_key) */

    switch (method_key) {
         case average:
             for (q=bn-bc-1; q>q1; q--) {
                 t2 = y[p1] * rnk + y[p2] * rnl;
                 if (t2 < t3) t3 = t2 ;
                 y[p2] = t2;
                 p1 = p1 + q;
                 p2 = p2 + q;
             }
             p1++;
             p2 = p2 + q;
             for (q=q1-1;  q>q2; q--) {
                 t2 = y[p1] * rnk + y[p2] * rnl;
                 if (t2 < t3) t3 = t2 ;
                 y[p2] = t2;
                 p1++;
                 p2 = p2 + q;
             }
             p1++;
             p2++;
             for (q=q2+1; q>0; q--) {
                 t2 = y[p1] * rnk + y[p2] * rnl;
                 if (t2 < t3) t3 = t2 ;
                 y[p2] = t2;
                 p1++;
                 p2++;
             }
             break; /* case average */

         case single:
             for (q=bn-bc-1; q>q1; q--) {
                 if (y[p1] < y[p2]) y[p2] = y[p1];
                 else if (ISNAN(y[p2])) y[p2] = y[p1];
                 if (y[p2] < t3)    t3 = y[p2];
                 p1 = p1 + q;
                 p2 = p2 + q;
             }
             p1++;
             p2 = p2 + q;
             for (q=q1-1;  q>q2; q--) {
                 if (y[p1] < y[p2]) y[p2] = y[p1];
                 else if (ISNAN(y[p2])) y[p2] = y[p1];
                 if (y[p2] < t3)    t3 = y[p2];
                 p1++;
                 p2 = p2 + q;
             }
             p1++;
             p2++;
             for (q=q2+1; q>0; q--) {
                 if (y[p1] < y[p2]) y[p2] = y[p1];
                 else if (ISNAN(y[p2])) y[p2] = y[p1];
                 if (y[p2] < t3)    t3 = y[p2];
                 p1++;
                 p2++;
             }
             break; /* case simple */

         case complete:
             for (q=bn-bc-1; q>q1; q--) {
                 if (y[p1] > y[p2]) y[p2] = y[p1];
                 else if (ISNAN(y[p2])) y[p2] = y[p1];
                 if (y[p2] < t3)    t3 = y[p2];
                 p1 = p1 + q;
                 p2 = p2 + q;
             }
             p1++;
             p2 = p2 + q;
             for (q=q1-1;  q>q2; q--) {
                 if (y[p1] > y[p2]) y[p2] = y[p1];
                 else if (ISNAN(y[p2])) y[p2] = y[p1];
                 if (y[p2] < t3)    t3 = y[p2];
                 p1++;
                 p2 = p2 + q;
             }
             p1++;
             p2++;
             for (q=q2+1; q>0; q--) {
                 if (y[p1] > y[p2]) y[p2] = y[p1];
                 else if (ISNAN(y[p2])) y[p2] = y[p1];
                 if (y[p2] < t3)    t3 = y[p2];
                 p1++;
                 p2++;
             }
             break; /* case complete */

         case weighted:
             for (q=bn-bc-1; q>q1; q--) {
                 t2 = (y[p1] + y[p2])/2;
                 if (t2<t3) t3=t2;
                 y[p2] = t2;
                 p1 = p1 + q;
                 p2 = p2 + q;
             }
             p1++;
             p2 = p2 + q;
             for (q=q1-1;  q>q2; q--) {
                 t2 = (y[p1] + y[p2])/2;
                 if (t2<t3) t3=t2;
                 y[p2] = t2;
                 p1++;
                 p2 = p2 + q;
             }
             p1++;
             p2++;
             for (q=q2+1; q>0; q--) {
                 t2 = (y[p1] + y[p2])/2;
                 if (t2<t3) t3=t2;
                 y[p2] = t2;
                 p1++;
                 p2++;
             }
             break; /* case weighted */

        case centroid:
             for (q=bn-bc-1; q>q1; q--) {
                 t2 = y[p1] * rnk + y[p2] * rnl - t1;
                 if (t2<t3) t3=t2;
                 y[p2] = t2;
                 p1 = p1 + q;
                 p2 = p2 + q;
             }
             p1++;
             p2 = p2 + q;
             for (q=q1-1;  q>q2; q--) {
                 t2 = y[p1] * rnk + y[p2] * rnl - t1;
                 if (t2<t3) t3=t2;
                 y[p2] = t2;
                 p1++;
                 p2 = p2 + q;
             }
             p1++;
             p2++;
             for (q=q2+1; q>0; q--) {
                 t2 = y[p1] * rnk + y[p2] * rnl - t1;
                 if (t2<t3) t3=t2;
                 y[p2] = t2;
                 p1++;
                 p2++;
             }
             break; /* case centroid */

        case median:
            for (q=bn-bc-1; q>q1; q--) {
                t2 = (y[p1] + y[p2])/2 - t1;
                if (t2<t3) t3=t2;
                y[p2] = t2;
                p1 = p1 + q;
                p2 = p2 + q;
            }
            p1++;
            p2 = p2 + q;
            for (q=q1-1;  q>q2; q--) {
                t2 = (y[p1] + y[p2])/2 - t1;
                if (t2<t3) t3=t2;
                y[p2] = t2;
                p1++;
                p2 = p2 + q;
            }
            p1++;
            p2++;
            for (q=q2+1; q>0; q--) {
                t2 = (y[p1] + y[p2])/2 - t1;
                if (t2<t3) t3=t2;
                y[p2] = t2;
                p1++;
                p2++;
            }
            break; /* case median */

        case ward:
            for (q=bn-bc-1,g=bc; q>q1; q--) {
                ng = scl[g++];
                t2 = (y[p1]*(nk+ng) + y[p2]*(nl+ng) - t1*ng) / (nkpnl+ng);
                if (t2<t3) t3=t2;
                y[p2] = t2;
                p1 = p1 + q;
                p2 = p2 + q;
            }
            g++;
            p1++;
            p2 = p2 + q;
            for (q=q1-1;  q>q2; q--) {
                ng = scl[g++];
                t2 = (y[p1]*(nk+ng) + y[p2]*(nl+ng) - t1*ng) / (nkpnl+ng);
                if (t2<t3) t3=t2;
                y[p2] = t2;
                p1++;
                p2 = p2 + q;
            }
            g++;
            p1++;
            p2++;
            for (q=q2+1; q>0; q--) {
                ng = scl[g++];
                t2 = (y[p1]*(nk+ng) + y[p2]*(nl+ng) - t1*ng) / (nkpnl+ng);
                if (t2<t3) t3=t2;
                y[p2] = t2;
                p1++;
                p2++;
            }
            break; /* case ward */

    } /* switch (method_key) */

    /* /* /* /* /* /* /* /* /* /* /* /* /* /* /* /* /* /* /* /* /* /* /* /*
      moves the leftmost column "bc" to row/col "k" */
    if (k!=bc) {
        q1 = bn - k;

        p1 = (((m2m3 - bc) * bc) >> 1) + k - 1;
        p2 = p1 - k + bc + 1;

        for (q=bn-bc-1; q>q1; q--) {
            p1 = p1 + q;
            y[p1] = y[p2++];
        }
        p1 = p1 + q + 1;
        p2++;
        for ( ; q>0; q--) {
            y[p1++] = y[p2++];
        }
    } /*if (k!=bc) */
} /*for (bc=0,bp=m;bc<bn;bc++,bp++) */

/* loop to fill with NaN's in case the main loop ended prematurely */
for (;bc<bn;bc++,bp++) {
    k=bc; l=bc+1;
    if (obp[k]<obp[l]) {
        *b1++ = (TEMPL) (obp[k]+1);
        *b2++ = (TEMPL) (obp[l]+1);
    } else {
        *b1++ = (TEMPL) (obp[l]+1);
        *b2++ = (TEMPL) (obp[k]+1);
    }
    obp[l] = bp;
    *s++ = (TEMPL) mxGetNaN();
}

if (call_pdist) mxDestroyArray(pdist_lhs[0]); /* destroy my pairwise distances or ... */
else mxFree(y);                               /* ... or the copy of them */
if (uses_scl) mxFree(scl);
mxFree(obp);
mxFree(L);
mxFree(K);
mxFree(T);
}

void mexFunction(         /* GATEWAY FUNCTION */
    int nlhs,             /* Number of left hand side (output) arguments */
    mxArray *plhs[],      /* Array  of left hand side (output) arguments */
    int nrhs,             /* Number of right hand side (input) arguments */
    const mxArray *prhs[] /* Array  of right hand side (input) arguments */
)
{

/*  check for proper number of arguments */
if((nrhs!=2) && (nrhs!=3))
  mexErrMsgIdAndTxt("stats:linkagemex:TwoOrThreeInputsRequired",
 "Two or three inputs required for linkagemex.");
if(nlhs>1)
  mexErrMsgIdAndTxt("stats:linkagemex:TooManyOutputArguments",
 "Too many output arguments for linkagemex.");

/* check input type */
if (!mxIsDouble(prhs[0]) & !mxIsSingle(prhs[0]))
  mexErrMsgIdAndTxt("stats:linkagemex:UndefinedFunctionOnlyDoubleOrSingle",
 "Function linkagemex is only defined for values of class 'double' or 'single'.");
if (mxIsSparse(prhs[0]))
 mexErrMsgIdAndTxt("stats:linkagemex:UndefinedFunctionNoSparse",
 "Function linkagemex is not defined for 'sparse' matrices.");

/* call the TEMPLATE function */
if (mxIsDouble(prhs[0]))
    mexLinkageTEMPLATE(nlhs,plhs,nrhs,prhs,(nrhs==3),(double)(1.0));
else
    mexLinkageTEMPLATE(nlhs,plhs,nrhs,prhs,(nrhs==3),(float )(1.0));

} /* void mexFunction  */
