# Supplementary material for: Gene ARMADA: an integrated multi-analysis platform for microarray data implemented in MATLAB
Source: BMC Bioinformatics. 2009 Oct 27;10:354. doi: 10.1186/1471-2105-10-354 (PMC2771024; doi:10.1186/1471-2105-10-354)
Supplement: Additional file 1 — Source code of Gene ARMADA. Gene ARMADA's MATLAB source code. The file should be extracted using a suitable program (e.g. Winzip, WinRAR, gzip or 7-Zip) and the extracted files and folders should be placed in MATLAB's path. The program can then start by typing ARMADA in MATLAB's command line. [file 1471-2105-10-354-S1.ZIP › ARMADA/Matlab Altered/mainvarsetnorm.m]

function [normY iset iYS] = mainvarsetnorm(X, Y, varargin)
%MAINVARSETNORM performs rank invariant set normalization. 
%
%   NORMY = MAINVARSETNORM(X,Y), where X and Y correspond to expression values.
%   X and Y values are ranked separately. The invariant ranks are selected by
%   proportional rank difference below a given threshold. Y is normalized based
%   on the rank invariant set. 
%   
%   Note: if X or Y contain NaN values, then YNORM will also contain NaNs at the
%   corresponding positions.
% 
%   Notes: 
%   1) The rank invariant set is a set of data points whose proportional rank
%   difference is smaller than a given threshold. The threshold for each data
%   point is determined by interpolating between a threshold for the lowest
%   average ranks and a threshold for the highest average ranks. Select these
%   two thresholds empirically to limit the spread of the invariant set, but
%   allow enough data points to determine the normalization relationship. 2) The
%   selection procedure is iteratively applied to the newly selected set until
%   the size of the new set does not decrease or reaches the predetermined stop
%   limit.
%
%   MAINVARSETNORM(...,'THRESHOLDS',THRD) sets a 1-by-2 vector of thresholds for
%   the proportional rank difference of the lowest and the highest averaged
%   ranks during invariant set selection. Default is [0.03, 0.07]. The values
%   must be between 0 to 1.
%   
%   MAINVARSETNORM(...,'EXCLUDE',N) uses an invariant set excludes the N highest
%   and lowest average ranks between X and Y. Default is 0.
% 
%   MAINVARSETNORM(...,'PRCTILE',PCT) stops the iteration when the number of
%   points in the invariant set is PCT percentile of the total number of input
%   points. Default is 1.
% 
%   MAINVARSETNORM(...,'ITERATE',TF)iterates until the size of the invariant set
%   does not decrease or reaches the stop limit (PCT) when TF is set to true.
%   Set this option to false to compute the invariant set without iteration.
%   Default is true.
%
%   MAINVARSETNORM(...,'METHOD',METHOD) sets a smoothing method used to
%   normalize the data. METHOD can be 'Lowess' (default) or 'runmedian' for
%   running median.
% 
%   MAINVARSETNORM(...,'SPAN',SPAN) allows you to modify the window size for the
%   smoothing method. If SPAN is less than 1, then the window size is taken to
%   be a fraction of the number of points in the data. If span is greater than
%   or equal to 1, then the window is of size SPAN. Default is 0.05, which
%   corresponds to a window size equal to 5% of the number of points in the
%   invariant set.
%
%   MAINVARSETNORM(...,'SHOWPLOT',TF) displays the M-A scatter plots before and
%   after the normalization when TF is set to true. Default is false.
%
%   Examples:
%       maStruct = gprread('mouse_a1wt.gpr');
%       cy3data = magetfield(maStruct,'F635 Median');
%       cy5data = magetfield(maStruct,'F532 Median');
%       cy5norm = mainvarsetnorm(cy3data,cy5data, 'showplot', true);
%
%   See also AFFYINVARSETNORM, MAIRPLOT, MALOGLOG, MALOWESS, MANORM,
%   QUANTILENORM.

% Copyright 2003-2006 The MathWorks, Inc.
% Revision: 1.1.4.1 $   $Date: 2006/10/20 15:46:50 $

% References: 
% [1] George C. Tseng, Min-Kyu Oh, Lars Rohlin, James C. Liao, and Wing Hung
%     Wong. (2001) Issues in cDNA microarray analysis: quality filtering,
%     channel normalization, models of variations and assessment of gene
%     effects. Nucleic Acids Research. 29: 2549-2557. 
% [2] Hoffmann,R., Seidl,T., and Dugas,M. (2002) Profound effect of
%     normalization on detection of differentially expressed genes in
%     oligonucleotide microarray data analysis. Genome Biology
%     3(7):research0033.1-0033.11.


% Set defaults
%Threshold of proportion rank difference (PRD)
prdTD = [0.03, 0.07];
stopPCT = 1; % 1%
span = 0.05;
exL = 0;
iterFlag = true;
methodIsLowess = true;
dispFlag = false;
isYCol = false;

% Validate inputs
if nargin < 2
    error('Bioinfo:TooFewInputArguments',...
        'Too few input arguments to %s.',mfilename);
end

if ~isnumeric(X) || ~isreal(X) || ~isvector(X) ||...
        ~isnumeric(Y) || ~isreal(Y) || ~isvector(Y)
    error('Bioinfo:mainvarsetnorm:ExpressionValuesNotNumericAndReal',...
        'Expression values must be numeric and real vectors.')
end

% Check is Y is a column
if size(Y, 2) > 1
    isYCol = true;
end

% Columnized the vector
X = X(:);
Y = Y(:);

if numel(X)~= numel(Y)
    error('Bioinfo:mainvarsetnorm:differentSize',...
        'X and Y must be have same number of values.')
end

N = numel(Y);

% Deal with the various input
if nargin > 2
   if rem(nargin, 2) == 1
       error('Bioinfo:IncorrectNumberOfArguments',...
            'Incorrect number of arguments to %s.',mfilename);
   end
    
   okargs = {'thresholds', 'prctile', 'exclude', 'iterate', 'method', 'span', 'showplot'};
   
   for j = 1:2:nargin-2
       pname = varargin{j};
       pval = varargin{j+1};
       
       k = find(strncmpi(pname,okargs,numel(pname)));
       
       if isempty(k)
           error('Bioinfo:UnknownParameterName',...
                'Unknown parameter name: %s.',pname);
       elseif length(k) > 1
            error('Bioinfo:AmbiguousParameterName',...
                'Ambiguous parameter name: %s.',pname);
       else
            switch(k)
                case 1 % prd threshold
                    if numel(pval) ~= 2 
                        error('Bioinfo:mainvarsetnorm:badVectorThreshold',...
                            'Threshold limits must be a [1x2] vector');
                    elseif any(pval < 0 ) || any(pval > 1)
                        error('Bioinfo:mainvarsetnorm:badVectorThreshold',...
                            'Threshold limits must be between 0 and 1');
                    else
                        prdTD = [pval(1), pval(2)];
                    end
                case 2 % stop Percentile
                    if ~isnumeric(pval)
                        error('Bioinfo:mainvarsetnorm:prctileMustBeNumeric',...
                            'PRCTILE must be a numeric value');
                    elseif pval < 0 || pval > 100
                        error('Bioinfo:mainvarsetnorm:prctileMustBe0To100',...
                            'The PRCTILE value must be in the range of 0 to 100.');
                    end
                    
                    stopPCT = pval;
                case 3 % exclude L points of highest ranks and L points of lowest ranks
                    if ~isnumeric(pval) || pval < 0
                        error('Bioinfo:mainvarsetnorm:toBeExcludeNumberMustBePositive',...
                            'To be excluded the number of ranks must be a positive number');
                    end
                    
                    exL = fix(pval);
                    if exL < 0 || exL >= floor(N/2)
                       error('Bioinfo:mainvarsetnorm:toBeExcludeNumberLessThanX',...
                            'To be excluded number of ranks must be 0 and less than half of the elements in X'); 
                    end
                case 4 % iterate
                    iterFlag = opttf(pval);
                    if isempty(iterFlag)
                        error('Bioinfo:InputOptionNotLogical',...
                            '%s must be a logical value, true or false.',...
                            upper(char(okargs(k))));
                    end
                case 5 % smooth method
                    if ischar(pval)
                        okmethods = {'lowess', 'runmedian','runmean'};
                        nm = strmatch(lower(pval), okmethods);
                        if isempty(nm)
                            error('Bioinfo:mainvarsetnorm:MethodNameNotValid',...
                                      'The smooth method must be ''lowess'' or ''runmedian''.');
                        elseif length(nm) > 1
                            error('Bioinfo:mainvarsetnorm:AmbiguousMethodName',...
                                      'Ambiguous normalization method: %s.',pval);
                        else
                            methodIsLowess = (nm==1);
                            methodIsRunMed = (nm==2);
                            methodIsRunMean = (nm==3);
                        end
                        
                    else
                        error('Bioinfo:mainvarsetnorm:MethodNameNotValid',...
                            'METHOD must be ''lowess'' or ''runmedian''.');
                    end
                case 6 % span
                    if ~isnumeric(pval)
                        error('Bioinfo:mainvarsetnorm:SmoothMethodSpanNumeric','SPAN must be a numeric value');
                    end
                    
                    span = pval;
                    if span < 0 
                        error('Bioinfo:mainvarsetnorm:SmoothMethodSpanPositive','SPAN must be a positive value');
                    end
                    if span >numel(X)
                        error('Bioinfo:mainvarsetnorm:SmoothMethodSpanMoreThanX','SPAN must be less than the number of elements in X');
                    end
                case 7 % display
                    dispFlag = opttf(pval);
                    if isempty(dispFlag)
                        error('Bioinfo:InputOptionNotLogical',...
                            '%s must be a logical value, true or false.',...
                            upper(char(okargs(k))));
                    end
            end % switch   
       end % if
       
   end % for loop
end % if

% Find nans
normY = Y;
nanids = isnan(X) | isnan(Y);
normY(nanids) = NaN;

gX = X(~nanids);
gY = Y(~nanids);

% Get rank invariant set
iset = invariantrankselect(gX, gY, prdTD, stopPCT, exL, iterFlag);
iX = gX(iset);
iY = gY(iset);

% get smooth iY
if methodIsLowess
    iYS = masmooth(iX, iY, span);
elseif methodIsRunMed
    iYS = marunmed(iX, iY, span);
elseif methodIsRunMean
    iYS = marunmean(iX, iY, span);
end

% Get normalized normY
[iYS_u, idx_u] = unique(iYS);

if numel(iYS_u) <= 1 % IYS is all the same, don't interplate
    gnormY = gY;
else
    iX_u = iX(idx_u);
    gnormY = interp1(iYS_u, iX_u, gY, 'spline', 'extrap');
    gnormY = max(gnormY,0);
end 

normY(~nanids) = gnormY;
    
% display the estimated distributions of the columns
if dispFlag
    hfig = doPlot(gX, gY, iX, iY, gnormY, iYS, gnormY(iset));
    set(hfig, 'visible', 'on');
end

% Convert back to rows if input Y is row
if isYCol
    normY = normY';
end

%***********************************************
function hfig = doPlot(X, Y, iX, iY, normY, smooth_iY, norm_iY)
units = 'normalized';
hfig = figure('Units',units,'Visible', 'off');

axes('parent', hfig, 'Position',[0 0 1 1],'Visible','off');
text(0.45, 0.95, 'M-A plots');
text(0.18, 0.85, 'Before normalization');
text(0.68, 0.85, 'After normalization');

% do MA plot
[iX_sort, idx] = sort(iX);
[Mp, Ap] = calculateMA(X, Y);
[iMp, iAp] = calculateMA(iX, iY);
[sMp, sAp] = calculateMA(iX_sort, smooth_iY(idx));
[Ma, Aa] = calculateMA(X, normY);
[iMa, iAa] = calculateMA(iX, norm_iY);

x_lim = [min(Ap) max(Ap)];
y_lim = [min(Mp), max(Mp)];
hax_1 =axes('position', [0.08 0.1100 0.4 0.8150]);
plot(Ap, Mp, '.','markersize', 2);

hold on
% plot invariant set
hi1 = plot(iAp, iMp, 'or', 'markersize', 3);
hs = plot(sAp, sMp, 'g-');
plot(x_lim, [0 0], 'k--');
hl1 = legend([hi1, hs], 'Invariant set', 'Smooth curve');
set(hl1, 'Box', 'off', 'location', 'SouthEast');
setAxesProps(hax_1, x_lim, y_lim)
hold off

hax_2 =axes('position', [0.5703  0.1100  0.4  0.8150]);
plot(Aa, Ma, '.', 'markersize', 2);
hold on
% plot invariant set
hi2 = plot(iAa, iMa, 'or', 'markersize', 3);
plot([min(Aa) max(Aa)], [0 0], 'k--');
hl2 = legend(hi2, 'Invariant set');
set(hl2, 'Box', 'off', 'location', 'NorthEast');
setAxesProps(hax_2, [min(Aa) max(Aa)], y_lim)
hold off

%***************************************
function [M, A] = calculateMA(X1, X2)
% Calculate M, A pair for MA plot. 
% M - the log2 fold change of X1 and X2
% A - the average log intensity of X1 and X1
% ws =
% warning('off', 'MATLAB:log:logOfZero');
negId = (X1 <=0 ) | ( X2<=0 );
Y1 = log2(X1(~negId));
Y2 = log2(X2(~negId));

M = Y2 - Y1;
A = (Y1 + Y2)/2;


function setAxesProps(ax, xlim, ylim)
set(ax, 'fontsize', 8 ,...
    'PlotBoxAspectRatio', [1 1 1],...
    'Xlim',xlim, 'Ylim',ylim);
xlabel(ax, 'A');
ylabel(ax, 'M');
   
