# Supplementary material for: Gene ARMADA: an integrated multi-analysis platform for microarray data implemented in MATLAB
Source: BMC Bioinformatics. 2009 Oct 27;10:354. doi: 10.1186/1471-2105-10-354 (PMC2771024; doi:10.1186/1471-2105-10-354)
Supplement: Additional file 1 — Source code of Gene ARMADA. Gene ARMADA's MATLAB source code. The file should be extracted using a suitable program (e.g. Winzip, WinRAR, gzip or 7-Zip) and the extracted files and folders should be placed in MATLAB's path. The program can then start by typing ARMADA in MATLAB's command line. [file 1471-2105-10-354-S1.ZIP › ARMADA/Matlab Altered/opttf.m]

function tf = opttf(pval)
%OPTTF decides if input options are true are false

% Copyright 2003 The MathWorks, Inc.
% $Revision: 1.3 $   $Date: 2003/04/07 18:38:22 $


if islogical(pval)
    tf = all(pval);
    return
end
if isnumeric(pval)
    tf = all(pval~=0);
    return
end
if ischar(pval)
    truevals = {'true','yes','on','t'};
    k = any(strcmpi(pval,truevals));
    if k
        tf = true;
        return
    end
    falsevals = {'false','no','off','f'};
    k = any(strcmpi(pval,falsevals));
    if k
        tf = false;
        return
    end
end
% return empty if unknown value
tf = logical([]);
