# Supplementary material for: Gene ARMADA: an integrated multi-analysis platform for microarray data implemented in MATLAB
Source: BMC Bioinformatics. 2009 Oct 27;10:354. doi: 10.1186/1471-2105-10-354 (PMC2771024; doi:10.1186/1471-2105-10-354)
Supplement: Additional file 1 — Source code of Gene ARMADA. Gene ARMADA's MATLAB source code. The file should be extracted using a suitable program (e.g. Winzip, WinRAR, gzip or 7-Zip) and the extracted files and folders should be placed in MATLAB's path. The program can then start by typing ARMADA in MATLAB's command line. [file 1471-2105-10-354-S1.ZIP › ARMADA/Matlab Altered/quantilenorm.m]

function normalizedVals = quantilenorm(values,varargin)
% QUANTILENORM performs quantile normalization over multiple arrays
%
%   NORMDATA = QUANTILENORM(DATA), where the columns of DATA correspond to
%   separate chips, normalizes the distributions of the values in each
%   column. Note that if DATA contains NaN values, then NORMDATA will also
%   contain NaNs at the corresponding positions.
%
%   NORMDATA = QUANTILENORM(...,'MEDIAN',true) takes the median of the
%   ranked values instead of the mean.
%
%   NORMDATA = QUANTILENORM(...,'DISPLAY',true) plots the distributions of
%   the columns and of the normalized data.
%
%   Examples:
%       load yeastdata
%       normYeastValues = quantilenorm(yeastvalues,'display',1);
%
%   See also AFFYINVARSETNORM, GCRMA, GCRMABACKADJ, MAINVARSETNORM,
%   MALOWESS, MANORM, RMABACKADJ, RMASUMMARY.

% Reference:
% Probe Level Quantile Normalization of High Density Oligonucleotide Array
% Data. Bolstad, B. http://stat-www.berkeley.edu/~bolstad/stuff/qnorm.pdf

% Copyright 2004-2006 The MathWorks, Inc.
% $Revision: 1.1.12.4 $   $Date: 2006/12/12 23:56:23 $

% set defaults
tiedFlag = true;
dispFlag = false;
avgFcn = @nanmean;
% deal with the various inputs
if nargin > 1
    if rem(nargin,2) == 0
        error('Bioinfo:IncorrectNumberOfArguments',...
            'Incorrect number of arguments to %s.',mfilename);
    end
    okargs = {'ignoreties','display','median'};
    for j=1:2:nargin-2
        pname = varargin{j};
        pval = varargin{j+1};
        k = find(strncmpi(pname,okargs,numel(pname)));
        if isempty(k)
            error('Bioinfo:UnknownParameterName',...
                'Unknown parameter name: %s.',pname);
        elseif length(k)>1
            error('Bioinfo:AmbiguousParameterName',...
                'Ambiguous parameter name: %s.',pname);
        else
            switch(k)
                case 1  % tied flag
                    % quick and dirty method when there are not many tied
                    % values. This may be redundant as tiedrank is pretty
                    % efficient.
                    tiedFlag = opttf(pval);
                    if isempty(tiedFlag)
                        error('Bioinfo:InputOptionNotLogical',...
                            '%s must be a logical value, true or false.',...
                            upper(char(okargs(k))));
                    end
                case 2 % display flag
                    dispFlag = opttf(pval);
                    if isempty(dispFlag)
                        error('Bioinfo:InputOptionNotLogical',...
                            '%s must be a logical value, true or false.',...
                            upper(char(okargs(k))));
                    end
                case 3 % median flag
                    medianFlag = opttf(pval);
                    if isempty(medianFlag)
                        error('Bioinfo:InputOptionNotLogical',...
                            '%s must be a logical value, true or false.',...
                            upper(char(okargs(k))));
                    end
                    if medianFlag
                        avgFcn = @nanmedian;
                    end
            end
        end
    end
end

% allocate some space for the normalized values
normalizedVals = values;
valSize = size(values);
rankedVals = NaN(valSize);
% find nans
nanvals = isnan(values);
numNans = sum(nanvals);
ndx = ones(valSize);
N = valSize(1);
% create space for output
if tiedFlag
    rr = cell(size(values,2),1);
end
% for each column we want to ordered values and the ranks with ties
for col = 1:valSize(2)
    [sortedVals,ndx(:,col)] = sort(values(:,col));
    if(tiedFlag)
        rr{col} = sort(tiedrank(values(~nanvals(:,col),col)));
    end
    M = N-numNans(col);
    % interpolate over the non-NaN data to get ranked data for all points
    rankedVals(:,col) = interp1(1:(N-1)/(M-1):N,sortedVals(1:M),1:N);
end
% take the mean of the ranked values
mean_vals = feval(avgFcn,rankedVals,2);
% display the estimated distributions of the columns
if dispFlag
    numBuckets = min(valSize(1)/10,30);
    x = linspace(min(mean_vals), max(mean_vals),numBuckets);
    n = histc(mean_vals,x);
    nAll = repmat(n,1,valSize(2));
    for count = 1:valSize(2)
        x = linspace(min(mean_vals), max(mean_vals),numBuckets);
        nAll(:,count) = histc(values(:,count),x);
    end
    % end point from histc will always be 1 for n and probably 0 for nAll
    % so don't show this in case it makes things look ugly.
    plot(x(1:end-1),nAll(1:end-1,:)); hold on;
    plot(x(1:end-1),n(1:end-1,:),'k','lineWidth',3);
    legendString = strread(sprintf('Distribution %d\n',(1:valSize(2))'),...
        '%s','delimiter','\n');
    legendString{end+1} = 'Normalized Distribution';
    legend(legendString);
    hold off;
end

% Extract the values from the normalized distribution
for col = 1:size(values,2)
    M = N-numNans(col);
    if tiedFlag
        normalizedVals(ndx(1:M,col),col) = interp1(1:N,mean_vals,1+((N-1)*(rr{col}-1)/(M-1)));
    else
        normalizedVals(ndx(1:M,col),col) = interp1(1:N,mean_vals,1:(N-1)/(M-1):N);
    end
end
