# Supplementary material for: Gene ARMADA: an integrated multi-analysis platform for microarray data implemented in MATLAB
Source: BMC Bioinformatics. 2009 Oct 27;10:354. doi: 10.1186/1471-2105-10-354 (PMC2771024; doi:10.1186/1471-2105-10-354)
Supplement: Additional file 1 — Source code of Gene ARMADA. Gene ARMADA's MATLAB source code. The file should be extracted using a suitable program (e.g. Winzip, WinRAR, gzip or 7-Zip) and the extracted files and folders should be placed in MATLAB's path. The program can then start by typing ARMADA in MATLAB's command line. [file 1471-2105-10-354-S1.ZIP › ARMADA/Matlab Altered/ttest2.m]

function [h,p,ci,stats] = ttest2(x,y,alpha,tail,vartype,dim)
%TTEST2 Two-sample T-test with pooled or unpooled variance estimate.
%   H = TTEST2(X,Y) performs a T-test of the hypothesis that two
%   independent samples, in the vectors X and Y, come from distributions
%   with equal means, and returns the result of the test in H.  H=0
%   indicates that the null hypothesis ("means are equal") cannot be
%   rejected at the 5% significance level.  H=1 indicates that the null
%   hypothesis can be rejected at the 5% level.  The data are assumed to
%   come from normal distributions with unknown, but equal, variances.  X
%   and Y can have different lengths.
%
%   X and Y can also be matrices or N-D arrays.  For matrices, TTEST2
%   performs separate T-tests along each column, and returns a vector of
%   results.  X and Y must have the same number of columns.  For N-D
%   arrays, TTEST2 works along the first non-singleton dimension.  X and Y
%   must have the same size along all the remaining dimensions.
%
%   TTEST2 treats NaNs as missing values, and ignores them.
%
%   H = TTEST2(X,Y,ALPHA) performs the test at the significance level
%   (100*ALPHA)%.  ALPHA must be a scalar.
%
%   H = TTEST2(X,Y,ALPHA,TAIL) performs the test against the alternative
%   hypothesis specified by TAIL:
%       'both'  -- "means are not equal" (two-tailed test)
%       'right' -- "mean of X is greater than mean of Y" (right-tailed test)
%       'left'  -- "mean of X is less than mean of Y" (left-tailed test)
%   TAIL must be a single string.
%
%   H = TTEST2(X,Y,ALPHA,TAIL,VARTYPE) allows you to specify the type of
%   test.  When VARTYPE is 'equal', TTEST2 performs the default test
%   assuming equal variances.  When VARTYPE is 'unequal', TTEST2 performs
%   the test assuming that the two samples come from normal distributions
%   with unknown and unequal variances.  This is known as the Behrens-Fisher
%   problem. TTEST2 uses Satterthwaite's approximation for the effective
%   degrees of freedom.  VARTYPE must be a single string.
%
%   [H,P] = TTEST2(...) returns the p-value, i.e., the probability of
%   observing the given result, or one more extreme, by chance if the null
%   hypothesis is true.  Small values of P cast doubt on the validity of
%   the null hypothesis.
%
%   [H,P,CI] = TTEST2(...) returns a 100*(1-ALPHA)% confidence interval for
%   the true difference of population means.
%
%   [H,P,CI,STATS] = TTEST2(...) returns a structure with the following fields:
%      'tstat' -- the value of the test statistic
%      'df'    -- the degrees of freedom of the test
%      'sd'    -- the pooled estimate of the population standard deviation
%                 (for the equal variance case) or a vector containing the
%                 unpooled estimates of the population standard deviations
%                 (for the unequal variance case)
%
%   [...] = TTEST2(X,Y,ALPHA,TAIL,VARTYPE,DIM) works along dimension DIM of
%   X and Y.  Pass in [] to use default values for ALPHA, TAIL, or VARTYPE.
%
%   See also TTEST, RANKSUM, VARTEST2, ANSARIBRADLEY.

%   References:
%      [1] E. Kreyszig, "Introductory Mathematical Statistics",
%      John Wiley, 1970, section 13.4. (Table 13.4.1 on page 210)

%   Copyright 1993-2006 The MathWorks, Inc.
%   $Revision: 2.15.4.9 $  $Date: 2006/06/20 20:51:53 $

if nargin < 2
    error('stats:ttest2:TooFewInputs','Requires at least two input arguments');
end

if nargin < 3 || isempty(alpha)
    alpha = 0.05;
elseif ~isscalar(alpha) || alpha <= 0 || alpha >= 1
    error('stats:ttest2:BadAlpha','ALPHA must be a scalar between 0 and 1.');
end

if nargin < 4 || isempty(tail)
    tail = 0;
elseif ischar(tail) && (size(tail,1)==1)
    tail = find(strncmpi(tail,{'left','both','right'},length(tail))) - 2;
end
if ~isscalar(tail) || ~isnumeric(tail)
    error('stats:ttest2:BadTail', ...
          'TAIL must be one of the strings ''both'', ''right'', or ''left''.');
end

if nargin < 5 || isempty(vartype)
    vartype = 1;
elseif ischar(vartype) && (size(vartype,1)==1)
    vartype = find(strncmpi(vartype,{'equal','unequal'},length(vartype)));
end
if ~isscalar(vartype) || ~isnumeric(vartype)
    error('stats:ttest2:BadVarType', ...
          'VARTYPE must be one of the strings ''equal'' or ''unequal''.');
end

if nargin < 6 || isempty(dim)
    % Figure out which dimension mean will work along by looking at x.  y
    % will have be compatible. If x is a scalar, look at y.
    dim = find(size(x) ~= 1, 1);
    if isempty(dim), dim = find(size(y) ~= 1, 1); end
    if isempty(dim), dim = 1; end
    
    % If we haven't been given an explicit dimension, and we have two
    % vectors, then make y the same orientation as x.
    if isvector(x) && isvector(y)
        if dim == 2
            y = y(:)';
        else % dim == 1
            y = y(:);
        end
    end
end

% Make sure all of x's and y's non-working dimensions are identical.
sizex = size(x); sizex(dim) = 1;
sizey = size(y); sizey(dim) = 1;
if ~isequal(sizex,sizey)
    error('stats:ttest2:InputSizeMismatch',...
          'The data in a 2-sample t-test must be commensurate.');
end

xnans = isnan(x);
if any(xnans(:))
    nx = sum(~xnans,dim);
else
    nx = size(x,dim); % a scalar, => a scalar call to tinv
end
ynans = isnan(y);
if any(ynans(:))
    ny = sum(~ynans,dim);
else
    ny = size(y,dim); % a scalar, => a scalar call to tinv
end


s2x = nanvar(x,[],dim);
s2y = nanvar(y,[],dim);
difference = nanmean(x,dim) - nanmean(y,dim);
if vartype == 1 % equal variances
    dfe = nx + ny - 2;
    sPooled = sqrt(((nx-1) .* s2x + (ny-1) .* s2y) ./ dfe);
    se = sPooled .* sqrt(1./nx + 1./ny);
    ratio = difference ./ se;

    if (nargout>3)
        stats = struct('tstat', ratio, 'df', cast(dfe,class(ratio)), ...
                       'sd', sPooled);
        if isscalar(dfe) && ~isscalar(ratio)
            stats.df = repmat(stats.df,size(ratio));
        end
    end
elseif vartype == 2 % unequal variances
    s2xbar = s2x ./ nx;
    s2ybar = s2y ./ ny;
    dfe = (s2xbar + s2ybar) .^2 ./ (s2xbar.^2 ./ (nx-1) + s2ybar.^2 ./ (ny-1));
    se = sqrt(s2xbar + s2ybar);
    ratio = difference ./ se;

    if (nargout>3)
        stats = struct('tstat', ratio, 'df', cast(dfe,class(ratio)), ...
                       'sd', sqrt(cat(dim, s2x, s2y)));
        if isscalar(dfe) && ~isscalar(ratio)
            stats.df = repmat(stats.df,size(ratio));
        end
    end
    
    % Satterthwaite's approximation breaks down when both samples have zero
    % variance, so we may have gotten a NaN dfe.  But if the difference in
    % means is non-zero, the hypothesis test can still reasonable results,
    % that don't depend on the dfe, so give dfe a dummy value.  If difference
    % in means is zero, the hypothesis test returns NaN.  The CI can be
    % computed ok in either case.
    if se == 0, dfe = 1; end
else
    error('stats:ttest2:BadVarType',...
          'VARTYPE must be ''equal'' or ''unequal'', or 1 or 2.');
end

% Compute the correct p-value for the test, and confidence intervals
% if requested.
if tail == 0 % two-tailed test
    p = 2 * tcdf(-abs(ratio),dfe);
    if nargout > 2
        spread = tinv(1 - alpha ./ 2, dfe) .* se;
        ci = cat(dim, difference-spread, difference+spread);
    end
elseif tail == 1 % right one-tailed test
    p = tcdf(-ratio,dfe);
    if nargout > 2
        spread = tinv(1 - alpha, dfe) .* se;
        ci = cat(dim, difference-spread, Inf(size(p)));
    end
elseif tail == -1 % left one-tailed test
    p = tcdf(ratio,dfe);
    if nargout > 2
        spread = tinv(1 - alpha, dfe) .* se;
        ci = cat(dim, -Inf(size(p)), difference+spread);
    end
else
    error('stats:ttest2:BadTail',...
          'TAIL must be ''both'', ''right'', or ''left'', or 0, 1, or -1.');
end

% Determine if the actual significance exceeds the desired significance
h = cast(p <= alpha, class(p));
h(isnan(p)) = NaN; % p==NaN => neither <= alpha nor > alpha
